# Supplementary material for: The marketing of “stem cell” supplements on Amazon.com: Assessing alignment with regulatory frameworks in the United States and Canada
Source: Stem Cell Reports. 2025 Oct 9;20(11):102675. doi: 10.1016/j.stemcr.2025.102675 (PMC12790744; doi:10.1016/j.stemcr.2025.102675)
Supplement: Table S1. Final stem cell supplement Amazon data + coding [file mmc2.xlsx]

## Sheet: Sheet1
e	URL	Name	Author	Number of Ratings	Rating Score	Price	Other Formats	Format	Image	Sponsored	Number on Page	Word Doc Identifier Number	Explicit mention of stem cells or cell rejuvination (including anti-aging)	Company	Product name	d (duplicate), o (original), NE (Not English) // d includes multipacks	Type of Product	Currently Available (Y/N)	Available in Canada	Currently discontinued by manufacturer	Stem cell description/ stem cell related acivitites (Y/N)	Text	Product claims for stem cell ativity / stem cell (related) benefits/ "Includes stem cells" and some stell stem adaject phrasing around cells including "rejuvination", "regeneration," "renewal", and "repair" (Y/N) /	1	2	3	4	Notes	Skin	Immune (including "defenses")	Antiaging & Health aging (e.g. "longevity")	Energy	Appearance	Overall health	Metabolisim	Cardiovas	Brain (e.g. neuron formation, brain fog, brain functioning (e.g. focus))	Hair	Heart	Heal/repair	Joints	Muscles	Bones	Memory	Nails	Mood	Hormones	Menstral	Menopause
139	https://www.amazon.com/7c-Supplements-Postpartum-Breastfeeding-Menopause/dp/B09P66564P/ref=sr_1_145?crid=4F1K7BAASM3V&keywords=stem+cell&qid=1703301906&s=hpc&sprefix=stem+cell%2Caps%2C149&sr=1-145	7c Placenta Supplements Grass Fed Placenta with Liver- Postpartum Support, Promotes Breastfeeding, Menopause Relief, Stem Cells Support Skin Hair, Hormone-Free, Non-GMO, 90 Capsules	Capsule90 Count	9	3.6 out of 5 stars 9			$9.99$9.99 ($0.11$0.11/Count)	https://m.media-amazon.com/images/W/MEDIAX_792452-T1/images/I/518nqob7XWL._AC_UL320_.jpg	Non-sponsored	25	207	Y	7c	Placenta Supplements	o	Capsule	N	N		N		Y	"contains bioactive peptides that promote skin cell growth"	"support skin regeneration"	.			1				1					1											1
48	https://www.amazon.com/82X-Stem-Cell-Collagen-Supplements/dp/B0CP7QGT5X/ref=sr_1_54?crid=4F1K7BAASM3V&keywords=stem+cell&qid=1703301876&s=hpc&sprefix=stem+cell%2Caps%2C149&sr=1-54	82X Stem Cell Collagen - Marine Collagen Peptides Liquid Drink for Skin Hair Nails from Japan with 82 Fermented Plants, Vitamins, Minerals & Supplements	Liquid16.9 Fl Oz					$195.00$195.00 ($11.54$11.54/Fl Oz)	https://m.media-amazon.com/images/W/MEDIAX_792452-T1/images/I/81aryHpTwqL._AC_UL320_.jpg	Non-sponsored	30	70	Y	82X	Stem Cell Collagen - Marine Collagen Peptides Liquid Drink	o	Liquid (Drink)	Y	N		Y	"At the heart of the aging process and declining quality of life is the decrease in both the quantity and quality of stem cells during natural aging"	Y	"rejuvinate biological age from the cellular level"	" It neutralizes free radicals, anti-aging thus improving stem cell depletion within the body."	.			1	1	1		1	1	1						1
547	https://www.amazon.com/ACTIF-141853-Actif-Cell-Division/dp/B00412GCQ4/ref=sr_1_553?crid=4F1K7BAASM3V&keywords=stem+cell&qid=1703302075&s=hpc&sprefix=stem+cell%2Caps%2C149&sr=1-553	Actif Cell Division Support Maximum Strength with 10+ Factors	30 Count	49	4.0 out of 5 stars 49			$41.49$41.49 ($1.38$1.38/Count)	https://m.media-amazon.com/images/W/MEDIAX_792452-T1/images/I/51mJnfa6S8L._AC_UL320_.jpg	Non-sponsored	25	796	Y	ACTIF	Cell Division Support Maximum Strength	o	Capsule	Y	Y		N		Y	"Promotes healthy cell division"	"Actif Cell Division Support provides cell building blocks, critical nutrients for healthy cell growth and DNA."	"highly effective in boosting normal cell development, normal cell count, DNA repair, reducing the number of senescent cells"	.			1
586	https://www.amazon.com/ACTIF-Actif/dp/B07YL3HRDW/ref=sr_1_586?crid=4F1K7BAASM3V&keywords=stem+cell&qid=1703302089&s=hpc&sprefix=stem+cell%2Caps%2C149&sr=1-586	Actif Longevity Advanced Support with 20 Factors - Non-GMO, 2 Month Supply, Made in USA		126	4.0 out of 5 stars 126			$48.95$48.95	https://m.media-amazon.com/images/W/MEDIAX_792452-T1/images/I/71vyMh23oUL._AC_UL320_.jpg	Non-sponsored	10	855	Y	ACTIF	Longevity Advanced Support with 20 Factors	o	Capsule	Y	Y		N		Y	"Clinically proven formula to help support stem cell renewal, cognitive function and circulation, anti-aging and regeneration"	"Minimizes oxidative damage in stem cells due to aging and environmental toxins."		.		1		1	1		1	1	1	1
3	https://www.amazon.com/Actif-Stem-Cell-Support-Factors/dp/B07B22PKQC/ref=sr_1_6?crid=4F1K7BAASM3V&keywords=stem+cell&qid=1703299852&s=hpc&sprefix=stem+cell%2Caps%2C149&sr=1-6	ACTIF Stem Cell Mega Support with 15 Factors - Non-GMO, 2 Month Supply, Made in USA	Softgel60 Count	800	4.3 out of 5 stars 800			$48.95$48.95 ($3.26$3.26/Count) List: $59.95$59.95	https://m.media-amazon.com/images/W/MEDIAX_792452-T1/images/I/71u+CsRvxWS._AC_UL320_.jpg	Non-sponsored	6	9	Y	ACTIF	Stem Cell Mega Support	o	Capsule (gel)	Y	Y		N		Y	"support stem cell and decrease DNA damage"	"support stem cell renewal, cognitive function and circulation, anti-aging and regeneration"	"Minimizes oxidative damage in stem cells due to aging and environmental toxins"	"improving stem cell renewal and differentiation"; boost healthy stem cell regeneration" ; provides necessary nutrients to promote stem cell proliferation and circulation, as well as antioxidants to slow cell aging process				1					1	1					1
39	https://www.amazon.com/ACTIF-STEM-CELL-SUPPORT-Strength/dp/B01EHO6864/ref=sr_1_45?crid=4F1K7BAASM3V&keywords=stem+cell&qid=1703301876&s=hpc&sprefix=stem+cell%2Caps%2C149&sr=1-45	ACTIF STEM Cell Support - Maximum Strength with 10+ Stem Cell Factors, Non GMO, 2 Month Supply, Made in USA	Capsule60 Count	639	4.2 out of 5 stars 639			$44.47$44.47 ($0.74$0.74/Count) List: $59.99$59.99	https://m.media-amazon.com/images/W/MEDIAX_792452-T1/images/I/61O4wkAzVTL._AC_UL320_.jpg	Non-sponsored	21	61	Y	ACTIF	STEM Cell Support - Maximum Strength with 10+ Stem Cell Factors,	o	Capsule	Y	Y		N		Y	"support stem cell renewal"	Provides Aphanizomenon flos-aquae to support human adult stem cells proliferation, Coenzyme Q10 to protect neural stem cells, Cordyceps sinensis to promote stem cell niche, among other advanced ingredients.	Actif Stem Advanced Support is the most comprehensive, advanced, and patented formula with 10+ key ingredients to boost healthy stem cell regeneration. Actif Stem Advanced Support provides necessary nutrients to promote stem cell proliferation and circulation, as well as antioxidants to slow cell aging process.	.		1		1	1			1		1
216	https://www.amazon.com/Actif-Telomere-Support-Factors-Anti-Aging/dp/B078JKZBQH/ref=sr_1_222_mod_primary_new?crid=4F1K7BAASM3V&keywords=stem+cell&qid=1703301932&s=hpc&sbo=RZvfv%2F%2FHxDF%2BO5021pAnSA%3D%3D&sprefix=stem+cell%2Caps%2C149&sr=1-222	ACTIF Telomere Mega Support with 10+ Factors, Non-GMO, Telomerase and DNA Supplement for Energy, Memory and Anti-Aging, Made in USA, 60 Count	Capsule60 Count	233	4.5 out of 5 stars 223	$38.95$38.95 ($0.65$0.65/Count)	Another way to buy $38.95$38.95 ($0.65$0.65/Count) FREE delivery Fri, Dec 29 Or fastest delivery Sun, Dec 24 Arrives before Christmas	$32.90$32.90 ($0.55$0.55/Count) Typical: $38.95$38.95	https://m.media-amazon.com/images/W/MEDIAX_792452-T1/images/I/81nWw3ON1-S._AC_UL320_.jpg	Non-sponsored	30	324	Y	ACTIF	Telomere Mega Support with 10+ Factors	o	Capsule	Y	Y		N		Y	"Fast-acting formula for promoting telomerase enzyme activity, preserving DNA and chromosome,"	.				1		1	1				1	1	1	1					1			1
59	https://www.amazon.com/Release-Support-Stimulate-Migration-Regeneration/dp/B081VSSTM1/ref=sr_1_62?crid=4F1K7BAASM3V&keywords=stem+cell&qid=1703301883&s=hpc&sprefix=stem+cell%2Caps%2C149&sr=1-62	Stem Cell Release Factor | Aging and Stem Cell Support | Stimulate Migration of Stem Cells | Regeneration | 60 Ct.	Capsule60 Count	10	3.9 out of 5 stars 10			$69.45$69.45 ($1.16$1.16/Count)	https://m.media-amazon.com/images/W/MEDIAX_792452-T1/images/I/41C+-b8cTrL._AC_UL320_.jpg	Non-sponsored	14	88	Y	ADN	Stem Cell Release Factor	o	Capsule	Y	Y		Y	Stem cell production plummets 90% by age 65	Y	PROTECTS - Mesenchymal stem cells against oxidative stress and enhances vascular regeneration	SUPPORT - Healthy Stem Cells; STIMULATE - Migration of Stem Cells; RESTORE - the availability of our own Adult Stem Cells;	.Helps release MILLIONS of your body's own stem cells from the bone marrow into the bloodstream and sustains them in circulation over a longer period of time. Stem Cell Release Factor supports the natural role of Adult Stem Cells 4 waysSupports improved signaling from tissues in need Calms systemic inflammation so that your Adult Stem Cells can target tissues that really need repair Improves deli…	.				1									1
805	https://www.amazon.com/sspa/click?ie=UTF8&spc=MToxNDYyOTUxMzczMjgyNzIxOjE3MDMzMDE5NjY6c3BfYXRmX25leHQ6MjAwMDIzMTgxMDQwMTUxOjowOjo&url=%2FAGELESS-UltraMAX-Gold-Capsules-count%2Fdp%2FB0011FYB5I%2Fref%3Dsr_1_266_sspa%3Fcrid%3D4F1K7BAASM3V%26keywords%3Dstem%2Bcell%26qid%3D1703301966%26s%3Dhpc%26sprefix%3Dstem%2Bcell%252Caps%252C149%26sr%3D1-266-spons%26sp_csd%3Dd2lkZ2V0TmFtZT1zcF9hdGZfbmV4dA%26psc%3D1	AGELESS™: UltraMAX Gold™ Capsules, 90 count	Capsule90 Count	97	4.1 out of 5 stars 97			$39.99$39.99	https://m.media-amazon.com/images/W/MEDIAX_792452-T1/images/I/61urVWgNgrL._AC_UL320_.jpg	Sponsored	2	404	Y	AGELESS	UltraMAX Gold	o	Capsle	Y	Y		N		Y	"Slows cellular aging"; "rejuvination" - used throughout	.					1	1	1	1	1	1		1					1		1
404	https://www.amazon.com/Lyophilized-Powder-Placenta-Freeze-Dried-UNADULTERATED/dp/B0CBFTXR1C/ref=sr_1_404?crid=4F1K7BAASM3V&keywords=stem+cell&qid=1703302019&s=hpc&sprefix=stem+cell%2Caps%2C149&sr=1-404	RAW Lyophilized Queen Bee Fetus Powder/Lyophi [ Queen Bee Placenta Embryo Freeze-Dried ] 500 Grams. UNADULTERATED	Powder					$109.95$109.95 ($6.21$6.21/Ounce)	https://m.media-amazon.com/images/W/MEDIAX_792452-T1/images/I/71bOMEd+5fL._AC_UL320_.jpg	Non-sponsored	20	588	Y	Akersunder	RAW Lyophilized Queen Bee Fetus Powder/Lyophi	o	Powder	Y	Y		N		Y	" stimulates cell vitality"	.				1	1	1	1			1	1
239	https://www.amazon.com/Ancestral-Supplements-Organs-Variation-Starter/dp/B0CJG4VHYL/ref=sr_1_245?crid=4F1K7BAASM3V&keywords=stem+cell&qid=1703301942&s=hpc&sprefix=stem+cell%2Caps%2C149&sr=1-245	Ancestral Supplements Beef Organs and Stack Variation (Organs Starter Pack)	Softgel	6546	4.6 out of 5 stars 6,546			$124.20$124.20 ($124.20$124.20/Count)	https://m.media-amazon.com/images/W/MEDIAX_792452-T1/images/I/71uqJ5w55hL._AC_UL320_.jpg	Non-sponsored	29	359	Y	Ancestral Supplements	Beef Organs and Stack Variation	o	Capsule (gel)	Y	N		N		Y	Includes "stem cells"	.					1		1		1	1											1
237	https://www.amazon.com/Ancestral-Supplements-Blood-Vitality-Spleen/dp/B08KZPKYJ4/ref=sr_1_243?crid=4F1K7BAASM3V&keywords=stem+cell&qid=1703301942&s=hpc&sprefix=stem+cell%2Caps%2C149&sr=1-243	Ancestral Supplements Blood Vitality is Blood, Liver & Spleen Formula, 500mg, Grass Fed Beef Supplement, Red & White Blood Cell Formation, Immune and Heart Health Support, Non GMO, 160 Capsules	Capsule180 Count	1462	4.6 out of 5 stars 1,462			$50.00$50.00 ($0.28$0.28/Count)	https://m.media-amazon.com/images/W/MEDIAX_792452-T1/images/I/71XyMsRkbLL._AC_UL320_.jpg	Non-sponsored	27	357	Y	Ancestral Supplements	Grass Fed Blood is Blood, Liver & Spleen Formula, 500mg, Grass Fed Beef Supplement	o	Capsule	Y	N		N		Y	Includes "stem cells"	.			"Optimizes detoxification pathways"		1				1		1			1							1
129	https://www.amazon.com/Ancestral-Supplements-Enhancement-Mixture-Mammary/dp/B08JHDPBHM/ref=sr_1_132?crid=4F1K7BAASM3V&keywords=stem+cell&qid=1703301906&s=hpc&sprefix=stem+cell%2Caps%2C149&sr=1-132	Ancestral Supplements Grass Fed FEM Liver Supplement for Women with Collagen, CoQ10, Vitamin B12, Joint Support Bone Marrow Capsules for Energy, Immunity, Pasture Raised, NonGMO, 500mg Each, 180 Count	Capsule	53	4.3 out of 5 stars 53			$68.00$68.00 ($0.38$0.38/Count)	https://m.media-amazon.com/images/W/MEDIAX_792452-T1/images/I/71M5-ZXWooL._AC_UL320_.jpg	Non-sponsored	12	194	Y	Ancestral Supplements	Grass Fed FEM Liver Supplement for Women	o	Capsule	Y	N		N		Y	Includes "stem cells"	.			(a female product)	1	1		1		1		1		1			1				1	1	1	1	1
109	https://www.amazon.com/Ancestral-Supplements-Grass-Placenta-Liver/dp/B08YPB1JD1/ref=sr_1_115?crid=4F1K7BAASM3V&keywords=stem+cell&qid=1703301897&s=hpc&sprefix=stem+cell%2Caps%2C149&sr=1-115	Ancestral Supplements Grass Fed Placenta Supplement with Liver, Contains Postpartum Vitamins for Women Breastfeeding, Promotes Menopause Relief, Stem Cells Support Skin Elasticity, 180 Capsules	Capsule180 Count	267	4.5 out of 5 stars 267			$68.00$68.00 ($0.38$0.38/Count)	https://m.media-amazon.com/images/W/MEDIAX_792452-T1/images/I/710llNYplLL._AC_UL320_.jpg	Non-sponsored	19	164	Y	Ancestral Supplements	Grass Fed Placenta Supplement	o	Capsule	Y	N		N		Y	Includes "stem cells"	.				1	1			1				1									1			1
483	https://www.amazon.com/Advanced-Orthomolecular-Research-AOR-Benagene/dp/B004VEKL3M/ref=sr_1_486?crid=4F1K7BAASM3V&keywords=stem+cell&qid=1703302055&s=hpc&sprefix=stem+cell%2Caps%2C149&sr=1-486	AOR, benaGene, Supports Healthy Aging, Energy and Longevity, Dietary Supplement, 30 servings (30 capsules)	Capsule30 Count	109	4.0 out of 5 stars 109			$49.00$49.00 ($1.63$1.63/Count)	https://m.media-amazon.com/images/W/MEDIAX_792452-T1/images/I/51nJ2uNRuJL._AC_UL320_.jpg	Non-sponsored	6	706	Y	AOR	benaGene	o	Capsule	Y	Y		N		Y	"Taken with food helps protect and repair mitochondrial and cellular DNA damage, which are associated with aging"	"Stimulates more than 350 genes that promote healthy cells"	.					1	1			1
36	https://www.amazon.com/MADRE-CELL-PLUS-Purest-Capsules/dp/B08NXJC5GV/ref=sr_1_39?crid=4F1K7BAASM3V&keywords=stem+cell&qid=1703301876&s=hpc&sprefix=stem+cell%2Caps%2C149&sr=1-39	MADRE CELL PLUS - Stem Cell Made of Purest AFA, Gluten Free Blue Green Algae - 60 Capsules	Capsule60 Count	231	4.2 out of 5 stars 231			$32.00$32.00 ($0.53$0.53/Count)	https://m.media-amazon.com/images/W/MEDIAX_792452-T1/images/I/617LV7pni+L._AC_UL320_.jpg	Non-sponsored	15	55	Y	AOS CORP	Madre Cell Plus	o	Capsule	Y	Y		N		Y	"Madre Cell Plus stimulates the production of adult stem cells in the bone marrow"	"Our stem cells capsules promote a healthier organism by replacing damaged cells with renewed healthy cell"	"Highest and purest form of Aphanizomenon Flos Aquae (AFA), a blue-green algae that supports the release of adult stem cells"	.					1		1
600	https://www.amazon.com/Balanced-Vibe-Travel-Bundle-Antioxidants/dp/B097YPZQH8/ref=sr_1_603?crid=4F1K7BAASM3V&keywords=stem+cell&qid=1703302089&s=hpc&sprefix=stem+cell%2Caps%2C149&sr=1-603	Balanced Vibe Travel Bundle - Immune System and Digestive Herbal Supplement - Natural Support for Immune Health with Antioxidants, Stress & Inflammation Response, Digestive Wellness - 90 Caps Each	Capsule					$42.00$42.00	https://m.media-amazon.com/images/W/MEDIAX_792452-T1/images/I/71okq+DS82L._AC_UL320_.jpg	Non-sponsored	27	872	Y	Balanced Vibe	Travel Bundle - Immune System and Digestive Herbal Supplement	o	Capsule	N	N		N		Y	" formulated to help with stimulation and promotion of immune cell activity, support response to microbials, with bioactive support of immune system stem cells and antioxidants"	"delivering properties that help support your body’s ability to optimize, energize and mobilize cells of the immune system."	.		"Calming"		1	1
835	https://aax-us-iad.amazon.com/x/c/RKjPksU4hPWEbVE0BG7Ind4AAAGMlLXGXgEAAAH2AQBvbm9fdHhuX2JpZDYgICBvbm9fdHhuX2ltcDEgICCTGanL/https://www.amazon.com/REJUVENATE-Multi-Peptide-Collagen-Stimulators-Peptides/dp/B07YZNP7QZ/ref=sxbs_sbv_search_btf?content-id=amzn1.sym.2066ba78-527e-4aed-9de4-3ba096deb87b%3Aamzn1.sym.2066ba78-527e-4aed-9de4-3ba096deb87b&crid=4F1K7BAASM3V&cv_ct_cx=stem+cell&keywords=stem+ce…	REJUVENATE Growth Factor Serum for Face, Epidermal Growth Factor EGF Serum for Face, Multi-Peptide Cream w/Collagen Stimulators, Anti Aging, Tightens, Potent Lifts, Hydrating Stem Cell Serum for Face								Sponsored		498	Y	Balshi Dermaceuticals	REJUVENATE Growth Factor Serum	o	Cream	Y	Y		N		Y	Includes stem cells: "Its unique blend of multi-peptides and stem cells works overnight to repair and regenerate"	.				1
56	https://www.amazon.com/BAUMAN-MD-Recruiter-Support-Supplement/dp/B0CGWHMDJ6/ref=sr_1_59?crid=4F1K7BAASM3V&keywords=stem+cell&qid=1703301883&s=hpc&sprefix=stem+cell%2Caps%2C149&sr=1-59	BAUMAN MD The Recruiter Stem Cell Support Supplement – Expert-Formulated and Physician-Recommended for Optimal Hair Health - for Men & Women – 60 Capsules	Capsule	13	4.4 out of 5 stars 13			$80.00$80.00 ($1.33$1.33/Count)	https://m.media-amazon.com/images/W/MEDIAX_792452-T1/images/I/71EqN-kbtsL._AC_UL320_.jpg	Non-sponsored	11	85	Y	BAUMAN MD	The Recruiter Stem Cell Support Supplement	o	Capsule	Y	Y		Y	"Stem cells are vital for repairing age, stress, and injury-induced damage"	Y	"this supplement enhances the presence of circulating stem cells in the body to support tissue repair from aging, stress, and injury" ;	"may support the presence of circulating stem cells—nature's agents for tissue repair— and may fortify stem cells with the essential vitamin D3"	.								1				1	1			1
73	https://www.amazon.com/Bell-Stem-capsules-product-2-Pack/dp/B0779FXRGT/ref=sr_1_76?crid=4F1K7BAASM3V&keywords=stem+cell&qid=1703301889&s=hpc&sprefix=stem+cell%2Caps%2C149&sr=1-76	Bell Stem Cell Supplements - Supports Your Body's Natural Ability to Replace Worn Out Cells and Rejuvenate Tissue | Celulas Madres, Pack of 2 | 60 Capsules Each	Capsule60 Count (Pack of 2)	134	4.2 out of 5 stars 134				https://m.media-amazon.com/images/W/MEDIAX_792452-T1/images/I/71Wkcag6N7L._AC_UL320_.jpg	Non-sponsored	4	115	Y	Bell	Stem Cell Supplements	o	Capsule	Y	N		N		Y	"Supports Your Body's Natural Ability to Replace Worn Out Cells and Rejuvenate Tissue"	"enhances stem cell production"	.			1	1
494	https://www.amazon.com/Stem-Cell-Collagen-Cream-Ounce/dp/B0876HFJYV/ref=sr_1_500?crid=4F1K7BAASM3V&keywords=stem+cell&qid=1703302055&s=hpc&sprefix=stem+cell%2Caps%2C149&sr=1-500	Natural Phyto Cell Collagen Cream (2 Ounce)	2 Fl Oz					$34.95$34.95 ($17.48$17.48/Fl Oz)	https://m.media-amazon.com/images/W/MEDIAX_792452-T1/images/I/71vDOz6vqXL._AC_UL320_.jpg	Non-sponsored	20	720	Y	Bellahut Skin Care	Natural Phyto Cell Collagen Cream (2 Ounce)	o	Cream	Y	Y		Y	"Young and vital epidermal stem cells can form a complete, multi-layer epidermis in laboratory conditions. When this experiment is conducted on older stem cells, these no longer multiply and no epidermis is formed. These stem cells are depleted and have reached the end of their lifecycle."	Y	" If Malus Domestica stem cell extract is added to "old" cultivated stem cells, the cells can still generate a stratified epidermis."	"Hexapeptide-9 is an amazing healer that has the ability to repair skin by helping cells to regenerate."	.			1				1
337	https://www.amazon.com/benaGene-Stabilized-Oxaloacetate-Anti-Aging-Supplement/dp/B004BP69XM/ref=sr_1_340?crid=4F1K7BAASM3V&keywords=stem+cell&qid=1703301997&s=hpc&sprefix=stem+cell%2Caps%2C149&sr=1-340	benaGene - Thermally Stabilized Oxaloacetate Anti-Aging Supplement	Powered30 Count	226	4.2 out of 5 stars 226			$49.00$49.00 ($1.63$1.63/Count)	https://m.media-amazon.com/images/W/MEDIAX_792452-T1/images/I/61SD2qIrVOL._AC_UL320_.jpg	Non-sponsored	4	506	Y	Benagene	Thermally Stabilized Oxaloacetate Anti-Aging Supplement	o	Capsule	Y	Y		Y	"Mitochondria are the engines of your cells, using a process called the Krebs Cycle to turn food and oxygen into the energy we need to live. Oxaloacetate is a crucial metabolic compound essential to the Krebs cycle and energy production."	Y	"Using benaGene to fuel your cells with ample oxaloacetate helps them create more energy, supporting your brain and body with the power to do more of what you love." ; "When it accumulates unchecked, glutamate can overexcite brain cells to death and leave you feeling foggy, unfocused and anxious."	"Fifteen years after Dr. Hans Krebs earned the Nobel Prize for his discovery of the Krebs Cycle, the system our cells’ mitochondria use to create energy, he published another groundbreaking study. It suggested a ketone called oxaloacetate could dramatically impact cellular energy production and the ratio of NAD+ to NADH."	.					1	1					1
769	https://www.amazon.com/sspa/click?ie=UTF8&spc=MTo3ODE1MzU5MjE2NTc3MjE6MTcwMzMwMTkzMjpzcF9tdGY6MzAwMDQ3MDQ2NTA2NTAyOjowOjo&url=%2FBeverly-Hills-MD-Regenerating-Moisturizer%2Fdp%2FB0C79K423S%2Fref%3Dsr_1_210_sspa%3Fcrid%3D4F1K7BAASM3V%26keywords%3Dstem%2Bcell%26qid%3D1703301932%26s%3Dhpc%26sprefix%3Dstem%2Bcell%252Caps%252C149%26sr%3D1-210-spons%26sp_csd%3Dd2lkZ2V0TmFtZT1zcF9tdGY%26psc%3D1	Beverly Hills MD Deep Regenerating Stem Cell Moisturizer- Brighten & Revitalize the Look of Skin on Face, Neck w/Swiss Alpine Rose Stem Cells & Hyaluronic Acid- Smooth + Plump Formula	1.69 Fl Oz	25	4.5 out of 5 stars 25			$65.00$65.00 ($38.46$38.46/Fl Oz)	https://m.media-amazon.com/images/W/MEDIAX_792452-T1/images/I/61H4852FDSL._AC_UL320_.jpg	Sponsored	18	312	Y	Beverly Hills MD	Deep Regenerating Stem Cell Moisturizer-	o	Cream	Y	Y		N		Y	Includes "stem cells" (Swiss Alpine Rose Stem Cells) - "Deep Regenerating Stem Cell Moisturizer"					1
185	https://www.amazon.com/Bio-Jett-Stem-Cell-Food/dp/B00CCRCAG6/ref=sr_1_191?crid=4F1K7BAASM3V&keywords=stem+cell&qid=1703301923&s=hpc&sprefix=stem+cell%2Caps%2C149&sr=1-191	Bio Jett Stem Cell Food	Liquid	8	2.7 out of 5 stars 8			$63.31$63.31 ($63.31$63.31/Fl Oz)	https://m.media-amazon.com/images/W/MEDIAX_792452-T1/images/I/71CvI753klL._AC_UL320_.jpg	Non-sponsored	23	279	Y	Bio-Jett	Stem Cell Food	o	Liquid	Y	Y		N		Y	"Supports the natural release of stem cells"	.
481	https://www.amazon.com/Biogena-Telomere-Superior-Formula-Regeneration/dp/B09SM21FTB/ref=sr_1_484?crid=4F1K7BAASM3V&keywords=stem+cell&qid=1703302055&s=hpc&sprefix=stem+cell%2Caps%2C149&sr=1-484	Biogena Telomere Superior Formula - Healthy Aging by Activation of sirtuins to Support Cellular Regeneration - Pure Telomerase Enzyme for Telomere Lengthening and Support	Capsule					$51.99$51.99 ($51.99$51.99/Count)	https://m.media-amazon.com/images/W/MEDIAX_792452-T1/images/I/51XrwqXGwQL._AC_UL320_.jpg	Non-sponsored	4	704	Y	BIOGENA	Telomere Superior Formula	o	Capsule	Y	Y		Y	"TELOMERE - WHAT IT IS? Telomeres are structures within our cells that protect our DNA from damage. Cells with greater longevity display longer telomeres while weaker, dying cells have shortened telomere"	Y	"activation of sirtuins to support cellular regeneration" ;	"Biogena Telomere Superior Formula activates Sirtuins, a group of enzymes, which support cellular regeneration and therefore are involved in the human aging process"	.					1	1
170	https://www.amazon.com/Bioxcell-Enhancer-Aphanizomenon-Flos-aquae-Botellas/dp/B0C95R4YHT/ref=sr_1_173?crid=4F1K7BAASM3V&keywords=stem+cell&qid=1703301923&s=hpc&sprefix=stem+cell%2Caps%2C149&sr=1-173	Bioxcell Celulas Madre 60 Caps 500mg Stem Enhancer Cell Aphanizomenon Flos-aquae (3) 3 Botellas	Capsule	2	4.5 out of 5 stars 2			$24.95$24.95 ($8.32$8.32/Count)	https://m.media-amazon.com/images/W/MEDIAX_792452-T1/images/I/81swZKR+9ZL._AC_UL320_.jpg	Non-sponsored	5	261	Y	Bioxcell	Bioxcell Stem Cell Enhancer	o	Capsule	N	N		N		Y	"stem cell enhancer"	"natural release of stem cells from bone marrow";	.
105	https://www.amazon.com/Celulas-Madres-Aphanizomenon-flos-Aquae-Enhancer/dp/B00OPK57WM/ref=sr_1_108?crid=4F1K7BAASM3V&keywords=stem+cell&qid=1703301897&s=hpc&sprefix=stem+cell%2Caps%2C149&sr=1-108	Celulas Madres (AFA) Aphanizomenon flos-Aquae Stem Cell Enhancer + 1 Free Bottle!	Powder60 Count	49	4.0 out of 5 stars 49			$12.95$12.95 ($0.22$0.22/count)	https://m.media-amazon.com/images/W/MEDIAX_792452-T1/images/I/81DsTXeabNL._AC_UL320_.jpg	Non-sponsored	12	157	Y	Blue Green Algae	Celulas Madres	o	Capsule	Y	Y		N		Y	"Supports the natural release of adult stem cells from the bone marrow"	.
264	https://www.amazon.com/Green-Algae-Superfood-90cap-500mg/dp/B005E2DI0S/ref=sr_1_270?crid=4F1K7BAASM3V&keywords=stem+cell&qid=1703301953&s=hpc&sprefix=stem+cell%2Caps%2C149&sr=1-270	AFA Blue Green Algae Stem Cell Superfood 90cap/500mg	Powder	8	3.6 out of 5 stars 8				https://m.media-amazon.com/images/W/MEDIAX_792452-T1/images/I/21MvipWJiBL._AC_UL320_.jpg	Non-sponsored	30	394	Y	Blue Green Foods	AFA Blue Green Algae Stem Cell Superfood	o	Capsule	Y	Y		N		Y	"Stem cell superfood"	.			Strength ("Live powerfully!")
292	https://www.amazon.com/Activator-Bioactive-Supplement-Discounts-bluegreenfoods/dp/B004ZGFITS/ref=sr_1_292?crid=4F1K7BAASM3V&keywords=stem+cell&qid=1703301977&s=hpc&sprefix=stem+cell%2Caps%2C149&sr=1-292	BlueGreen Foods Stem Cell Activator with Algae (AFA), Bioactive Dietary Supplement (90 Capsules)	Capsule90 Count	6	3.1 out of 5 stars 6				https://m.media-amazon.com/images/W/MEDIAX_792452-T1/images/I/31mSgC407GL._AC_UL320_.jpg	Non-sponsored	4	440	Y	BlueGreen Foods	Stem Cell Activator with Algae (AFA)	o	Capsule	Y	Y		Y	"Adult Stem cells are responsible for repairing damage inside the body. They are the only cells that are capable of generating new cell types. These cell types include cells of the major organs and tissues of the body. Stem cells can activate cells that have lost their function and repair damaged cells to improve overall health."	Y	"Stem cell activator"	"Naturals is a proprietary formula developed to increase the benefits of stem cell release by helping nutrients absorb more fully into our bodies"	.		"Overall and optimum" health benefits						1	1					1
27	https://www.amazon.com/Bioxtron-Stem-Supplement-Chewable-Tablets/dp/B0CGY586C1/ref=sr_1_30?crid=4F1K7BAASM3V&keywords=stem+cell&qid=1703301876&s=hpc&sprefix=stem+cell%2Caps%2C149&sr=1-30	Bioxtron AFA Stem Cell Supplement 60 Chewable Tablets - Stem Cells Production - Joint Pain - Muscle Pain - Immune System Support - Natural Formula	Chewable	1	5.0 out of 5 stars 1			$24.95$24.95 ($0.42$0.42/Count)	https://m.media-amazon.com/images/W/MEDIAX_792452-T1/images/I/51ywq4wo1GL._AC_UL320_.jpg	Non-sponsored	6	46	Y	Cariola	Bioxtron AFA Stem Cell Supplement	o	Chewable	Y	N		Y	"Stem cells are the body's raw material; Starting from them, all other cells with specialized functions are generated. Under the right conditions in the body or in a laboratory, stem cells divide to form more cells called daughter cells. These daughter cells become new stem cells (self-renewal) or specialized cells (differentiation) with a more specific function. This ability helps keep your body…	Y	"Promotes the body's natural stem cell production ability"	.					1		1		1							1	1		1
89	https://www.amazon.com/Bioxtron-LIFE-Natural-Stem-Supplement/dp/B01N80IYQC/ref=sr_1_95?crid=4F1K7BAASM3V&keywords=stem+cell&qid=1703301889&s=hpc&sprefix=stem+cell%2Caps%2C149&sr=1-95	Bioxtron Life Natural AFA Stem Cell Supplement 90 Capsules - Regenerate Tissue and Cells	Capsule90 Count	60	4.2 out of 5 stars 60			$59.95$59.95 ($0.67$0.67/Count)	https://m.media-amazon.com/images/W/MEDIAX_792452-T1/images/I/51d-PWh2v1L._AC_UL320_.jpg	Non-sponsored	23	133	Y	Cariola	Bioxtron Life AFA Stem Cell Supplement	o	Capsule	Y	N		Y	"Stem cells are the body's raw material; Starting from them, all other cells with specialized functions are generated. Under the right conditions in the body or in a laboratory, stem cells divide to form more cells called daughter cells. These daughter cells become new stem cells (self-renewal) or specialized cells (differentiation) with a more specific function. This ability helps keep your body…	Y	"Regenerate Tissue and Cells",	"BOOST STEM CELLS PRODUCTION: During the natural aging process, stem cells tend to lose these properties, affecting the immune system and limiting the body's capabilities. Bioxtron's exclusive formula uses plant-based nutrients that support the state of stem cells" ; "Promotoes the body's naturala stem cell production ability"	.				1		1		1							1	1		1
194	https://www.amazon.com/Bioxtron-Cholesterol-Natural-Supplement-Capsules/dp/B0B9D928G4/ref=sr_1_197?crid=4F1K7BAASM3V&keywords=stem+cell&qid=1703301932&s=hpc&sprefix=stem+cell%2Caps%2C149&sr=1-197	Bioxtron Life Cholesterol Natural AFA Stem Cell Supplement 90 Capsules - Supports Cholesterol Levels, Joint & Muscle	Caplet90 Count	1	4.0 out of 5 stars 1			$59.95$59.95 ($0.67$0.67/Count)	https://m.media-amazon.com/images/W/MEDIAX_792452-T1/images/I/51E2uRWdPXL._AC_UL320_.jpg	Non-sponsored	5	298	Y	Cariola	Bioxtron Life Cholesterol Natural AFA Stem Cell Supplement	o	Capsule	Y	N		N		Y	"Promotes the body's natural stem cell production ability"	.					1		1		1
54	https://www.amazon.com/Bioxtron-Circulation-Natural-Supplement-Capsules/dp/B0B9CK5TCN/ref=sr_1_57?crid=4F1K7BAASM3V&keywords=stem+cell&qid=1703301883&s=hpc&sprefix=stem+cell%2Caps%2C149&sr=1-57	Bioxtron Life Circulacion Natural AFA Stem Cell Supplement 90 Capsules - Stem Cell Production - Supports Circulation - Energy Levels - Promotes Healthy Joint & Muscle	Capsule90 Count					$59.95$59.95 ($0.67$0.67/Count)	https://m.media-amazon.com/images/W/MEDIAX_792452-T1/images/I/51-l1HsNAUL._AC_UL320_.jpg	Non-sponsored	9	83	Y	Cariola	Bioxtron Life Circulacion Natural AFA Stem Cell Supplement	o	Capsule	Y	N		N		Y	"promotes the body's natural production of stem cells allowing the regeneration of all kinds of tissues or cells within the body"	.					1		1		1		1
231	https://www.amazon.com/Bioxtron-Life-Cream-Natural-Supplement/dp/B07FWM5BLK/ref=sr_1_237?crid=4F1K7BAASM3V&keywords=stem+cell&qid=1703301942&s=hpc&sprefix=stem+cell%2Caps%2C149&sr=1-237	Bioxtron Life Cream Natural AFA Stem Cell Supplement 2 oz - Joint Pain - Muscle Pain - Fatigue	Cream	7	3.9 out of 5 stars 7			$30.99$30.99 ($30.99$30.99/Fl Oz)	https://m.media-amazon.com/images/W/MEDIAX_792452-T1/images/I/31XR+2gKdPL._AC_UL320_.jpg	Non-sponsored	21	351	Y	Cariola	Bioxtron Life Cream Natural AFA Stem Cell Supplement	o	Cream	Y	N		Y	"Stem cells are the body's raw material; Starting from them, all other cells with specialized functions are generated. Under the right conditions in the body or in a laboratory, stem cells divide to form more cells called daughter cells. These daughter cells become new stem cells (self-renewal) or specialized cells (differentiation) with a more specific function. This ability helps keep your body…	Y	"BOOST STEM CELLS PRODUCTION: During the natural aging process, stem cells tend to lose these properties, affecting the immune system and limiting the body's capabilities. Bioxtron's exclusive formula uses plant-based nutrients that support the state of stem cells"	.									1							1	1
90	https://www.amazon.com/Bioxtron-Cholesterol-Natural-Supplement-Capsules/dp/B0B9D9JWT4/ref=sr_1_96?crid=4F1K7BAASM3V&keywords=stem+cell&qid=1703301889&s=hpc&sprefix=stem+cell%2Caps%2C149&sr=1-96	Bioxtron Life Glucosa Natural AFA Stem Cell Supplement 90 Capsules - Stem Cell Production - Supports Energy Levels - Joint & Muscle	Caplet90 Count	22	4.0 out of 5 stars 22			$59.95$59.95 ($0.67$0.67/Count)	https://m.media-amazon.com/images/W/MEDIAX_792452-T1/images/I/61ptXULJ-AL._AC_UL320_.jpg	Non-sponsored	24	134	Y	Cariola	Bioxtron Life Glucosa Natural AFA Stem Cell Supplement	o	Capsule	Y	N		N		Y	"Promotes the body's natural stem cell production ability"	.							1		1	1
173	https://www.amazon.com/Bioxtron-Natural-Supplement-60-Capsules-Curcumin/dp/B07HGJ88MQ/ref=sr_1_176?crid=4F1K7BAASM3V&keywords=stem+cell&qid=1703301923&s=hpc&sprefix=stem+cell%2Caps%2C149&sr=1-176	Bioxtron Natural AFA Stem Cell Supplement-60 Capsules + 1 Army Health Roll On 100% Natural Curcumin - Regenerate Tissue and Cells - Fight Pain, Joint Pain, Muscle Pain, Fatigue - Migraine	Capsule60 Count	24	3.5 out of 5 stars 24			$79.99$79.99 ($79.99$79.99/Count)	https://m.media-amazon.com/images/W/MEDIAX_792452-T1/images/I/51OHIolT0jL._AC_UL320_.jpg	Non-sponsored	8	264	Y	Cariola	Bioxtron Natural AFA Stem Cell Supplement	o	Capsule	Y	Y		Y	"Stem cells are the body's raw material; Starting from them, all other cells with specialized functions are generated. Under the right conditions in the body or in a laboratory, stem cells divide to form more cells called daughter cells. These daughter cells become new stem cells (self-renewal) or specialized cells (differentiation) with a more specific function. This ability helps keep your body…	Y	"Promotes the body's natural stem cell production ability"	.							1		1						1
921	https://www.amazon.com/sspa/click?ie=UTF8&spc=MTo2ODE5NjI1MTUxNTU0NzIxOjE3MDMzMDIwNjg6c3BfbXRmOjIwMDA2NTAxNzM4MTU5ODo6MDo6&url=%2FBioxtron-Natural-Stem-Supplement-60-Capsules%2Fdp%2FB088HHNG7H%2Fref%3Dsr_1_520_sspa%3Fcrid%3D4F1K7BAASM3V%26keywords%3Dstem%2Bcell%26qid%3D1703302068%26s%3Dhpc%26sprefix%3Dstem%2Bcell%252Caps%252C149%26sr%3D1-520-spons%26sp_csd%3Dd2lkZ2V0TmFtZT1zcF9tdGY%26psc%3D1	Bioxtron Natural AFA Stem Cell Supplement-60 Capsules + 1 Tea - Regenerate Tissue and Cells	Capsule	11	3.8 out of 5 stars 11			$28.99$28.99 ($14.50$14.50/Count)	https://m.media-amazon.com/images/W/MEDIAX_792452-T1/images/I/51lG1286tqL._AC_UL320_.jpg	Sponsored	16	753	Y	Cariola	Bioxtron Natural AFA Stem Cell Supplement	o	Capsule	Y	Y		Y	"Stem cells are the body's raw material; Starting from them, all other cells with specialized functions are generated. Under the right conditions in the body or in a laboratory, stem cells divide to form more cells called daughter cells. These daughter cells become new stem cells (self-renewal) or specialized cells (differentiation) with a more specific function. This ability helps keep your body…	Y	"Promotes the body's natural stem cell production ability"	"BOOST STEM CELLS PRODUCTION: During the natural aging process, stem cells tend to lose these properties, affecting the immune system and limiting the body's capabilities. Bioxtron's exclusive formula uses plant-based nutrients that support the state of stem cells" ; "Promotoes the body's naturala stem cell production ability"	.				1		1		1							1	1
235	https://www.amazon.com/CellLabs-Placenta-Lycopene-Astaxanthin-Wrinkles/dp/B08GLYJ2PL/ref=sr_1_241?crid=4F1K7BAASM3V&keywords=stem+cell&qid=1703301942&s=hpc&sprefix=stem+cell%2Caps%2C149&sr=1-241	CellLabs [3X 30 Capsules] 15,000mg Sheep Placenta with Grape Seed Oil Lycopene Astaxanthin, Reduce Fine Lines and Wrinkles, Promotes Anti Aging Benefits, Stem Cell Formula, for Men & Women	Softgel3 Count (Pack of 30)	1	1.0 out of 5 stars 1			$197.99$197.99 ($2.20$2.20/Count)	https://m.media-amazon.com/images/W/MEDIAX_792452-T1/images/I/61ogpTRVUKL._AC_UL320_.jpg	Non-sponsored	25	355	Y	Celllabs	5,000mg Sheep Placenta with Grape Seed Oil Lycopene Astaxanthin	o	Capsule (gel)	Y	Y		N		Y	"Protects, repairs, and regenerates cells"	"Made from fresh Sheep Placenta, potent Grape Seed Oil, Lycopene and Astaxanthin for revitalise and regenerate your cells to its fullest potential in the shortest period of time possible"	.			1		1					1	1
280	https://www.amazon.com/CellLabs-Placenta-Anti-Aging-Metabolism-Formulation/dp/B08FBC4Y29/ref=sr_1_286?crid=4F1K7BAASM3V&keywords=stem+cell&qid=1703301966&s=hpc&sprefix=stem+cell%2Caps%2C149&sr=1-286	CellLabs 60's Posh D-Centa Deer Placenta Live Stem Cell Therapy, Powerful Anti-Aging Formula, Cellular Repair & Energy Metabolism 12 in 1 Formulation with Marine Collagen, 2 Months Supply	Softgel60 Count	6	3.2 out of 5 stars 6				https://m.media-amazon.com/images/W/MEDIAX_792452-T1/images/I/51XXReqSX5L._AC_UL320_.jpg	Non-sponsored	22	421	Y	Celllabs	60's Posh D-Centa Deer Placenta Live Stem Cell Therapy, Powerful Anti-Aging Formula	o	Capsule (gel)	Y	N		N		Y	"Live Stem Cell Therapy, Powerful Anti-Aging Formula, Cellular Repair"	.				1	1	1					1					1						1
188	https://www.amazon.com/CellLabs-CLASSaaNTA-Placenta-Immunity-Vitamins/dp/B08W9X7VSV/ref=sr_1_194?crid=4F1K7BAASM3V&keywords=stem+cell&qid=1703301923&s=hpc&sprefix=stem+cell%2Caps%2C149&sr=1-194	CellLabs CLASSaaNTA Sheep Placenta Live Stem Cell | Immunity Booster | Promotes Menopause Relief | Brain Memory Vitamins | Skin Beauty Anti Aging Formula | 60 Capsules, 2 Months Supply	Softgel60 Count	3	4.4 out of 5 stars 3			$262.00$262.00 ($4.37$4.37/Count)	https://m.media-amazon.com/images/W/MEDIAX_792452-T1/images/I/51cyhtEUebL._AC_UL320_.jpg	Non-sponsored	26	282	Y	Celllabs	CLASSaaNTA Sheep Placenta Live Stem Cell	o	Capsule (gel)	Y	N		N		Y	"Allows cell protection, repair, regeneration" ;	"Promotes cellular growth"	.			1	1	1									1							1	1
268	https://www.amazon.com/CellLabs-Placenta-Supplement-Capsules-Extraction/dp/B0BT7MRL3Q/ref=sr_1_271?crid=4F1K7BAASM3V&keywords=stem+cell&qid=1703301966&s=hpc&sprefix=stem+cell%2Caps%2C149&sr=1-271	CellLabs POSH-D Centa Deer Placenta Extract Supplement 2000mg (30 Capsules), High Extraction Ratio 20:1, Promote Healthy Skin, Support Skin Elasticity, Immune Support, Well-Being	Softgel30 Count					$110.25$110.25 ($3.68$3.68/Count) List: $157.50$157.50	https://m.media-amazon.com/images/W/MEDIAX_792452-T1/images/I/71PlS7SQk0L._AC_UL320_.jpg	Non-sponsored	7	408	Y	Celllabs	POSH-D Centa Deer Placenta Extract Supplement	o	Capsule (gel)	N	N		Y	"Cells are the foundation of our biological strcuture"	Y	"boosting stem cell function and production"	"stimulates cell protection, repair, regeneration"	"rich source of stem cells"	.		1	1	1	1		1				1							1
198	https://www.amazon.com/CellLabs-Placenta-Supplement-Anti-Aging-Antioxidant/dp/B08FWB2R2S/ref=sr_1_201?crid=4F1K7BAASM3V&keywords=stem+cell&qid=1703301932&s=hpc&sprefix=stem+cell%2Caps%2C149&sr=1-201	CellLabs Sheep Placenta Forte Plus 30,000mg (60 Capsules) - Premium Quality Stem Cell Supplement, Anti-Aging, Rich Antioxidant, Speedy Healing, Vitality, Enhance Immunity, Skin Regeneration	Softgel60 Count	2	4.0 out of 5 stars 2			$248.20$248.20 ($4.14$4.14/Count)	https://m.media-amazon.com/images/W/MEDIAX_792452-T1/images/I/51d1QfYE-GL._AC_UL320_.jpg	Non-sponsored	9	303	Y	Celllabs	Sheep Placenta Forte Plus 30,000mg	o	Capsule (gel)	Y	N		N		Y	"Stimulate regeneration of skin cells"					1	1	1	1	1						1	1								1
2	https://www.amazon.com/Celulas-Madres-Stem-Cell-Enhancer/dp/B00LC99ZNG/ref=sr_1_5?crid=4F1K7BAASM3V&keywords=stem+cell&qid=1703299852&s=hpc&sprefix=stem+cell%2Caps%2C149&sr=1-5	Celulas Madres	Capsule60 Count	781	4.3 out of 5 stars 781			$7.99$7.99 ($0.13$0.13/Count)	https://m.media-amazon.com/images/W/MEDIAX_792452-T1/images/I/71LKL0IDw9L._AC_UL320_.jpg	Non-sponsored	5	8	Y	Celulas Madres	Stem Cell Enhancer	o	Capsule	Y	Y		N		Y	"stem cell enhancer"	"support the natural release of adult stem cells from the bone marrow"	.
22	https://www.amazon.com/StemEnhance-Ultra-Proven-Support-Product/dp/B07BTMVN64/ref=sr_1_28?crid=4F1K7BAASM3V&keywords=stem+cell&qid=1703299852&s=hpc&sprefix=stem+cell%2Caps%2C149&sr=1-28	StemEnhance Ultra Stem Cell Support Supplement with Extracts from Freshwater Microalgae and Marine Macroalgae to Help Increase Circulating Adult Stem Cells and Promote Healing	Capsule60 Count	3	3.3 out of 5 stars 3			$69.00$69.00 ($1.15$1.15/Count)	https://m.media-amazon.com/images/W/MEDIAX_792452-T1/images/I/71B-VhPL5sL._AC_UL320_.jpg	Non-sponsored	28	32	Y	Cerule	Ultra Stem Cell Support Supplement	o	Capsule	Y	Y		N		Y	"Help Increase Circulating Adult Stem Cells"	Supports stem cells "release, renew, repair"	.														1
21	https://www.amazon.com/CellGenic-Anti-Aging-Stem-Cell-Supplement/dp/B09YCKFWF1/ref=sr_1_27?crid=4F1K7BAASM3V&keywords=stem+cell&qid=1703299852&s=hpc&sprefix=stem+cell%2Caps%2C149&sr=1-27	CellGenic Anti-Aging Stem Cell Supplement - Longevity and Immune System Support - Non-GMO and Gluten-Free (60 Vegetarian Capsules)	Capsule	34	4.0 out of 5 stars 34			$49.00$49.00 ($0.82$0.82/Count)	https://m.media-amazon.com/images/W/MEDIAX_792452-T1/images/I/51PciuuFF7L._AC_UL320_.jpg	Non-sponsored	27	31	Y	CG CELLGENIC	Anti-Aging Stem Cell Supplement	o	Capsule	N	N		N		Y	"restore the healing and regenerative capacities of your cells."	" a revitalizer, activating proteins that delay cellular aging"	"increases circulatin stem cells"	.			1	1		1	1		1	1			1
506	https://www.amazon.com/Super-Absorption-Cycloastragenol-25mg-Crackging-TA-65/dp/B00LXAEXNQ/ref=sr_1_509?crid=4F1K7BAASM3V&keywords=stem+cell&qid=1703302068&s=hpc&sprefix=stem+cell%2Caps%2C149&sr=1-509	Crackaging Super-Absorption Cycloastragenol 98% 25mg30caps Anti-Aging reactivate & DNA Cell Telomerase| Telomere Supplements Strength Faction Longevity Classic	Capsule	10	4.6 out of 5 stars 10			$132.99$132.99 ($4.43$4.43/Count) Typical: $139.99$139.99	https://m.media-amazon.com/images/W/MEDIAX_792452-T1/images/I/81XPvkGlhnL._AC_UL320_.jpg	Non-sponsored	5	742	Y	Crackaging	Super-Absorption Cycloastragenol	o	Capsule	Y	Y		N		Y	"Anti Aging DNA Cell Telomerase Strength Faction Longevity"	.					1	1	1
673	https://www.amazon.com/sspa/click?ie=UTF8&spc=MToxMDc0NzgxMDM5NzYxNzIxOjE3MDMzMDE4NzY6c3BfYXRmX25leHQ6MzAwMDk0MjE1NjkxNDAyOjowOjo&url=%2F2000-Liposomal-NAD-Supplement-Nicotinamide%2Fdp%2FB0CHYXRBP5%2Fref%3Dsr_1_27_sspa%3Fcrid%3D4F1K7BAASM3V%26keywords%3Dstem%2Bcell%26qid%3D1703301876%26s%3Dhpc%26sprefix%3Dstem%2Bcell%252Caps%252C149%26sr%3D1-27-spons%26sp_csd%3Dd2lkZ2V0TmFtZT1zcF9hdGZfbmV4dA%26ps…	2000 MG Liposomal NAD Supplement - High Absorption & NAD Pontecy, More Efficient Than Nicotinamide Riboside, 100% Pure NAD+ Supplements for Aging Defense, Metabolism & Cellular Energy, 60 softgels	Softgel60 Count	76	4.8 out of 5 stars 76			$26.99$26.99 ($0.45$0.45/Count) Typical: $28.99$28.99	https://m.media-amazon.com/images/W/MEDIAX_792452-T1/images/I/61TrfgkxMOL._AC_UL320_.jpg	Sponsored	3	43	Y	Cuerpo Sano	2000 MG Liposomal NAD Supplement	o	Capsule (gel)	Y	Y		N		Y	"Unleash the power of cellular rejuvenation with our NAD+ supplement, dedicated to supporting* DNA repair mechanisms"	.						1	1		1	1		1			1
186	https://www.amazon.com/Polyphenol-Plus-Potent-Tested-Capsules/dp/B0849R964Q/ref=sr_1_192?crid=4F1K7BAASM3V&keywords=stem+cell&qid=1703301923&s=hpc&sprefix=stem+cell%2Caps%2C149&sr=1-192	Polyphenol Plus Potent Polyphenol Blend Mitochondrial Support Anti ROS Neural Stem Cell Support 60 Capsules	Capsule60 Count	34	4.6 out of 5 stars 34			$39.95$39.95 ($0.67$0.67/Count)	https://m.media-amazon.com/images/W/MEDIAX_792452-T1/images/I/51HVEcvFVvL._AC_UL320_.jpg	Non-sponsored	24	280	Y	CYTOLYFE	Polyphenol Plus Potent Polyphenol Blend Mitochondrial Support	o	Capsule	Y	Y		N		Y	"protect and repair cells from free radical damage"	.				1		1	1				1	1		1
50	https://www.amazon.com/CYTOLYFE-Stem-Cell-Regen-Support-Capsules/dp/B083M9BZN2/ref=sr_1_53?crid=4F1K7BAASM3V&keywords=stem+cell&qid=1703301883&s=hpc&sprefix=stem+cell%2Caps%2C149&sr=1-53	CYTOLYFE Stem Cell-Regen/synergistic Blend for Immune System & Bone Marrow Support / 60 Capsules	Capsule60 Count	56	4.3 out of 5 stars 56			$39.95$39.95 ($0.67$0.67/Count)	https://m.media-amazon.com/images/W/MEDIAX_792452-T1/images/I/51QQfQMclmL._AC_UL320_.jpg	Non-sponsored	5	79	Y	CYTOLYFE	Stem Cell-Regen	o	Capsule	Y	Y		N		Y	"a potent synergistic effect on the proliferation of stem cells in bone marrow" ; STEM CELL ACTIVATOR: Supports the proliferation and regeneration of adult stem cells and protects mitochondria from free radical damage; STEM CELL SUPPORT: Works on longevity pathways to support stem cells in their niches to improve regeneration capacity	.					1
311	https://www.amazon.com/Douglas-Laboratories-Ligament-Cartilage-Connective/dp/B00BTLTTA6/ref=sr_1_314?crid=4F1K7BAASM3V&keywords=stem+cell&qid=1703301977&s=hpc&sprefix=stem+cell%2Caps%2C149&sr=1-314	Douglas Laboratories Joint, Tendon, Ligament II | Supports Cartilage and Connective Tissues | 90 Capsules	Capsule90 Count	23	4.2 out of 5 stars 23			$72.00$72.00 ($0.80$0.80/Count)	https://m.media-amazon.com/images/W/MEDIAX_792452-T1/images/I/61v8to1XPoS._AC_UL320_.jpg	Non-sponsored	26	461	Y	Douglas Laboratories	Joint, Tendon, Ligament II	o	Capsule	N	N		N		Y	"Cellular Health: Specific nutrients, such as vitamin C and pterostilbene, have been shown to support normal mesenchymal cell growth, migration and proliferation" ; " unique formula designed to support healthy stem cell function and assist in new tissue growth."	.						1										1		1
369	https://www.amazon.com/DR-EMIL-NUTRITION-Spermidine-5mg/dp/B0C824FKF6/ref=sr_1_371?crid=4F1K7BAASM3V&keywords=stem+cell&qid=1703302009&s=hpc&sprefix=stem+cell%2Caps%2C149&sr=1-371	DR EMIL NUTRITION Spermidine 5mg - Spermidine Supplements for Men & Women - Aging Supplement with Pure Spermidine 3HCL & Thiamin 20mg - 60 Capsules, 30 Day Supply	Capsule	28	4.2 out of 5 stars 28			$45.95$45.95 ($0.77$0.77/Count) List: $48.95$48.95	https://m.media-amazon.com/images/W/MEDIAX_792452-T1/images/I/71vIQIj3GRL._AC_UL320_.jpg	Non-sponsored	11	550	Y	DR EMIL NUTRITION	Spermidine 5mg - Spermidine Supplements	o	Capsule	Y	N		Y	"autophagy - the cells natural rejuvination process"	Y	"This aging supplement features Spermidine which supports normal autophagy - the cells natural rejuvenation process."				"age-defying"; "better version of self"		1	1
331	https://www.amazon.com/Booster-Supplement-Supplements-Natural-Vanilla/dp/B0BJQQKRHZ/ref=sr_1_334?crid=4F1K7BAASM3V&keywords=stem+cell&qid=1703301989&s=hpc&sprefix=stem+cell%2Caps%2C149&sr=1-334	Daily Brain Care, Brain Booster Supplement Powder, Brain Supplements for Memory and Focus, Memory Supplement for Brain Health, W/BiAloe, Natural Vanilla Flavor, 150g -	Powder	23	4.5 out of 5 stars 23			$64.00$64.00 ($8.00$8.00/Ounce)	https://m.media-amazon.com/images/W/MEDIAX_792452-T1/images/I/71BijNVJGOL._AC_UL320_.jpg	Non-sponsored	22	489	Y	Dr. Lewis Nutrition	Daily Brain Care,	o	Powder	Y	Y		N		Y	"increases the generation of adult stem cells"	.					1		1					1							1		1
262	https://www.amazon.com/Booster-Supplement-Supplements-Natural-Capsules/dp/B0C5BN8F5Y/ref=sr_1_268?crid=4F1K7BAASM3V&keywords=stem+cell&qid=1703301953&s=hpc&sprefix=stem+cell%2Caps%2C149&sr=1-268	Daily Brain Care, Brain Booster Supplement, Brain Supplements for Memory and Focus, Memory Supplement for Brain Health, W/BiAloe, Natural Vanilla Flavor, 120 Capsules	Capsule	3	4.3 out of 5 stars 3			$39.95$39.95 ($0.33$0.33/Count)	https://m.media-amazon.com/images/W/MEDIAX_792452-T1/images/I/61Yrc+S4eLL._AC_UL320_.jpg	Non-sponsored	28	392	Y	Dr. Lewis Nutrition	Daily Brain Care,	o	Capsule	Y	Y		N		Y	"increases the generation of adult stem cells"	.				1			1					1							1	1	1
248	https://www.amazon.com/Rath-Healthy-Growth-Synergy-Formula/dp/B00FZN7OHE/ref=sr_1_251?crid=4F1K7BAASM3V&keywords=stem+cell&qid=1703301953&s=hpc&sprefix=stem+cell%2Caps%2C149&sr=1-251	Dr. Rath Healthy Cell Growth Synergy Formula, 180 caps	Capsule	30	3.8 out of 5 stars 30			$48.55$48.55 ($0.27$0.27/Count)	https://m.media-amazon.com/images/W/MEDIAX_792452-T1/images/I/41MRk0yuQyL._AC_UL320_.jpg	Non-sponsored	11	375	Y	Dr. Rath	Healthy Cell Growth Synergy Formula	o	Capsule	Y	N		Y	"All cells building our body and its organs multiply and die in an orderly fashion that assures our optimum health. Our body’s cells are surrounded by a biological mesh made of collagen and other natural components called connective tissue. This tissue can be temporarily dissolved with the help of collagen digestive enzymes, called matrix metalloproteinases (MMPs) to accommodate new cell growth o…	Y	"support optimum function of connective tissue necessary for maintaining healthy cell growth"	.
425	https://www.amazon.com/Dragon-Herbs-Pearl-500/dp/B003B6SKLQ/ref=sr_1_429?crid=4F1K7BAASM3V&keywords=stem+cell&qid=1703302025&s=hpc&sprefix=stem+cell%2Caps%2C149&sr=1-429	Dragon Herbs - Pearl Capsules - Pure Pearl Powder Supplement to Support Skin, Eyes, Mood, Anxiety, Stress | All Natural Ingredients, Non-GMO (100 Capsules, 500 mg Per Capsule)	Capsules100 Count	271	4.3 out of 5 stars 271			$32.00$32.00 ($0.32$0.32/Count)	https://m.media-amazon.com/images/W/MEDIAX_792452-T1/images/I/816BNO-iyaL._AC_UL320_.jpg	Non-sponsored	21	618	Y	Dragon Herbs	Pearl Capsules - Pure Pearl Powder Supplement	o	Capsule	Y	N		N		Y	"supports the repair, rejuvenation, and regeneration of skin cells"	.				1		1	1	1						1				1		1
65	https://www.amazon.com/Emergent-Health-Vita-Stim-Nutrition-Capsules/dp/B001VR3ISC/ref=sr_1_71?crid=4F1K7BAASM3V&keywords=stem+cell&qid=1703301883&s=hpc&sprefix=stem+cell%2Caps%2C149&sr=1-71	Emergent Health - Vita-Stim Stem Cell Nutrition 750 mg. - 60 Capsules	Capsule60 Count	52	4.3 out of 5 stars 52			$54.95$54.95 ($0.92$0.92/count)	https://m.media-amazon.com/images/W/MEDIAX_792452-T1/images/I/71xPp5U2xzL._AC_UL320_.jpg	Non-sponsored	23	97	Y	Emergent Health	Vita-Stim Stem Cell Nutrition	o	Capsule	N	N	N	N		Y	"promoting stem cell nutrition"	.					1				1
308	https://www.amazon.com/Enerrgecko-Spermidine-Capsules-Supplement-Mitochondrial/dp/B09YMG3CHR/ref=sr_1_311?crid=4F1K7BAASM3V&keywords=stem+cell&qid=1703301977&s=hpc&sprefix=stem+cell%2Caps%2C149&sr=1-311	Enerrgecko Spermidine Wheat Germ Extract Capsules- Spermidine Supplement 1000 mg Potent Formula with Zinc for Mitochondrial Rescue, Daily Immune System and Cell Renewal (180 Count (Pack of 3))	Capsule180 Count	161	4.5 out of 5 stars 161			$48.99$48.99 ($0.27$0.27/Count)	https://m.media-amazon.com/images/W/MEDIAX_792452-T1/images/I/71MKOTOOOqL._AC_UL320_.jpg	Non-sponsored	23	458	Y	Enerrgecko	Spermidine Wheat Germ Extract Capsules	o	Capsule	N	N	N/A	Y	"As we grow older, our natural levels of spermidine decrease, which makes human cells less likely to renew. Spermidine can induce a bodily process called Autophagy, the body’s natural repair and recycling process of cells and extend lifespan."	Y	"cell renewal"; "help cells stay young which is also referred to by some as the “substance of youth”."	.					1	1			1						1
562	https://www.amazon.com/Enviromedica-Freeze-Dried-Cartilage-Grass-Fed-Pastured/dp/B082XHGHM3/ref=sr_1_565?crid=4F1K7BAASM3V&keywords=stem+cell&qid=1703302082&s=hpc&sprefix=stem+cell%2Caps%2C149&sr=1-565	Enviromedica Freeze-Dried Bone Marrow Complex with Cartilage and MCHA Whole Bone from Grass-Fed Pastured New Zealand Bovine with Vitamin K2 (120ct)	Capsule120 Count	160	4.2 out of 5 stars 160			$44.95$44.95 ($0.37$0.37/Count)	https://m.media-amazon.com/images/W/MEDIAX_792452-T1/images/I/71TV9stpwpL._AC_UL320_.jpg	Non-sponsored	13	822	Y	Enviromedica Freeze	Dried Bone Marrow Complex with Cartilage and MCHA Whole Bone from Grass-Fed Pastured New Zealand Bovine with Vitamin K2	o	Capsule	Y	N		N		Y	Includes: "Bone marrow contains and provides stem cells that work to optimize oxygen transportation, immune function, and cell renewal"	.					1		1		1							1		1
529	https://www.amazon.com/Graceful-Aging-Bundle-XCell-Telomere/dp/B0B9K93BHM/ref=sr_1_532?crid=4F1K7BAASM3V&keywords=stem+cell&qid=1703302075&s=hpc&sprefix=stem+cell%2Caps%2C149&sr=1-532	Enzyme Science Graceful Aging Bundle with Pea 60, Stem XCell Pro 60 & Telomere 30	Capsule						https://m.media-amazon.com/images/W/MEDIAX_792452-T1/images/I/61Wf3JseloL._AC_UL320_.jpg	Non-sponsored	4	775	Y	Enzyme Science	Graceful Aging Bundle with Pea 60, Stem XCell Pro 60 & Telomere 30	o	Capsule	N	N	N/A	Y	"stem cells, also often known as master cells that maintain and repair tissue."	Y	"Stem XCell Pro is formulated with enzymes for stem cells function to aid cellular regeneration "; "Telomere Pro is a supplement formulated to encourage cellular rejuvenation" ; Stem XCell Pro is formulated to support the health, proliferation, and maintenance of stem cells, also often known as master cells that maintain and repair tissue."	.			Bundle		1	1						1					1
33	https://www.amazon.com/Enzyme-Science-Antioxidant-Oxidative-Vegetarian/dp/B01J8YNYME/ref=sr_1_36?crid=4F1K7BAASM3V&keywords=stem+cell&qid=1703301876&s=hpc&sprefix=stem+cell%2Caps%2C149&sr=1-36	Enzyme Science™ Stem XCell™ Pro, 60 Capsules – Antioxidant Support for Cellular and Immune Health – Helps Protect from Oxidative Damage with Green Tea – Stem Cell Health Supplement	Capsule60 Count	156	4.2 out of 5 stars 156			$28.84$28.84 ($0.48$0.48/Count) List: $45.99$45.99	https://m.media-amazon.com/images/W/MEDIAX_792452-T1/images/I/61kZhz7IX7L._AC_UL320_.jpg	Non-sponsored	12	52	Y	Enzyme Science	Stem XCell	o	Capsule	Y	Y		Y	"The primary role of stem cells is to maintain and repair tissue. With age, stem cells decrease in number. These cells have the potential to develop into most tissues in the body, supporting recovery in damaged area"	Y	"stem cells function to aid cellular regeneration and cognitive function"						1	1	1					1			1
238	https://www.amazon.com/Enzyme-Science-Stem-XCell-Pro/dp/B00SBYTJWW/ref=sr_1_244?crid=4F1K7BAASM3V&keywords=stem+cell&qid=1703301942&s=hpc&sprefix=stem+cell%2Caps%2C149&sr=1-244	Stem XCell Pro	Capsule					$46.00$46.00 ($0.77$0.77/Count)	https://m.media-amazon.com/images/W/MEDIAX_792452-T1/images/I/31lPV9o5aGS._AC_UL320_.jpg	Non-sponsored	28	358	Y	Enzyme Science	Stem XCell Pro	o	Capsule	Y	Y		N		Y	"helps to promote stem cell nutrition and renewal by means of interaction with adult stem cell populations."	"shown to promote the growth and health of stem cells"	.														1
18	https://www.amazon.com/Enzymedica-Antioxidant-Cellular-Regeneration-Vegetarian/dp/B0096MDZ46/ref=sr_1_24?crid=4F1K7BAASM3V&keywords=stem+cell&qid=1703299852&s=hpc&sprefix=stem+cell%2Caps%2C149&sr=1-24	Enzymedica, Stem XCell, Enzyme and Antioxidant Support for Brain and Cellular Health, 60 Capsules	Capsule60 Count	352	4.4 out of 5 stars 352			$34.49$34.49 ($0.57$0.57/Count) List: $41.99$41.99	https://m.media-amazon.com/images/W/MEDIAX_792452-T1/images/I/71fwrEvBl1L._AC_UL320_.jpg	Non-sponsored	24	28	Y	Enzymedica	Stem XCell	o	Capsule	Y	Y		N		Y	"Boost Stem Cells: Promotes stem cell health and cellular regeneration"	"Protect and promote the proliferation of stem cells"	.				1							1			1				1
295	https://www.amazon.com/Enzymedica-Telomere-Increases-Telomerase-Activity/dp/B00UKEGR5S/ref=sr_1_295?crid=4F1K7BAASM3V&keywords=stem+cell&qid=1703301977&s=hpc&sprefix=stem+cell%2Caps%2C149&sr=1-295	Enzymedica, Telomere Plus, Enzyme Support for Cellular Health, 30 Capsules	Capsule30 Count	115	4.5 out of 5 stars 115			$32.99$32.99 ($1.10$1.10/Count) List: $39.99$39.99	https://m.media-amazon.com/images/W/MEDIAX_792452-T1/images/I/71XvVrnKNPL._AC_UL320_.jpg	Non-sponsored	7	443	Y	Enzymedica	Telomere Plus, Enzyme Support for Cellular Health,	o	Capsule	Y	Y		Y	"maintain the length of telomeres, which are at the ends of chromosomes, to protect our DNA."	Y	"Maintaining telomere length is key to maintaining cellular rejuvenation"						1	1	1								1
23	https://www.amazon.com/Esprita-Cellular-Restore-Regeneration-Supplement/dp/B0CCZ3R8WB/ref=sr_1_29?crid=4F1K7BAASM3V&keywords=stem+cell&qid=1703299852&s=hpc&sprefix=stem+cell%2Caps%2C149&sr=1-29	Esprita Cellular Restore, Stem Cell Regeneration Supplement - Supports Your Body's Natural Ability to Replace Worn Out Cells & Rejuvenate Tissue -Celulas Madres, Stem Cell Restore, 60 Capsules	Capsule60 Count	29	4.4 out of 5 stars 29			$24.95$24.95 ($0.42$0.42/Count) List: $34.95$34.95	https://m.media-amazon.com/images/W/MEDIAX_792452-T1/images/I/61ENZbrgMXL._AC_UL320_.jpg	Non-sponsored	29	33	Y	Esprita	Cellular Restore, Stem Cell Regeneration Supplement	o	Capsule	N	N	N/A	N		Y	"Cellular Restore, Stem Cell Regeneration Supplement"	"Esprita Restore's exclusive blend naturally stimulates your body's stem cell production while nourishing cells with potent nutrients, enhancing cellular function"	"Supports your body's natural stem cell production"	.		1	1	1	1	1			1				1
538	https://www.amazon.com/Evlution-Nutrition-Multivitamin-Supplement-Magnesium/dp/B078HSC55B/ref=sr_1_541?crid=4F1K7BAASM3V&keywords=stem+cell&qid=1703302075&s=hpc&sprefix=stem+cell%2Caps%2C149&sr=1-541	Evlution Nutrition Women's Multivitamin - Full Spectrum Vitamins & Minerals, Immune Health, Vitamin C & D, Iron, Zinc, Antioxidants & Bioflavonoids, Skin, Hair, Bone, Eye Health, 120 Tablets, 60 Days	Tablet120 Count	293	4.6 out of 5 stars 293				https://m.media-amazon.com/images/W/MEDIAX_792452-T1/images/I/610LVG467uL._AC_UL320_.jpg	Non-sponsored	13	784	Y	Evlution	Nutrition Women's Multivitamin	o	Capsule	Y	N		N		Y	"Supports proper muscle tissue recovery and repair while also helping create new cells."	.				1	1					1			1				1	1			1
568	https://www.amazon.com/Inspired-Nutritional-Supplement-Telomerase-Activator/dp/B0BSKWN1WK/ref=sr_1_574?crid=4F1K7BAASM3V&keywords=stem+cell&qid=1703302082&s=hpc&sprefix=stem+cell%2Caps%2C149&sr=1-574	Light of Life, Nobel Prize Inspired Nutritional Supplement for Healthy Aging with Telomerase Activator	Softgel					$149.00$149.00 ($149.00$149.00/Count)	https://m.media-amazon.com/images/W/MEDIAX_792452-T1/images/I/41XT1NguyPL._AC_UL320_.jpg	Non-sponsored	22	830	Y	For Long Life	Light of Life, Nobel Prize Inspired Nutritional Supplement	o	Capsule (gel)	Y	Y		Y	"he shortening of telomeres, the protective end-caps of DNA, is a root cause of aging."	Y	"DNA regeneration with Light of Life, a Nobel Prize-inspired nutritional supplement designed to help maintain and regrow DNA telomere"	"By helping to maintain and regrow DNA telomeres, Light of Life helps slow down the effects of aging both internally and externally"	"support healthy aging by activating telomerase and helping to maintain and regrow DNA telomeres"			1		1										1
79	https://www.amazon.com/Collagen-Whitening-Anti-Aging-Results-Energy/dp/B07ZWLY15Y/ref=sr_1_82?crid=4F1K7BAASM3V&keywords=stem+cell&qid=1703301889&s=hpc&sprefix=stem+cell%2Caps%2C149&sr=1-82	Phyto Collagen Whitening 19X STEM CELL Anti-Aging Pro Whitening Results Energy	Tablet1 Count	8	3.8 out of 5 stars 8			$60.99$60.99 ($60.99$60.99/Count)	https://m.media-amazon.com/images/W/MEDIAX_792452-T1/images/I/5123WekaiTL._AC_UL320_.jpg	Non-sponsored	10	121	Y	FSM	Phyto Collagen Whitening 19X STEM CELL Anti-Aging Pro	o	Capsule	Y	Y		N		Y	"STEM CELL Anti-Aging Pro"					1		1	1	1
78	https://www.amazon.com/Apple-Stem-99-9-Powder-Grams/dp/B0CHVXHYR4/ref=sr_1_81?crid=4F1K7BAASM3V&keywords=stem+cell&qid=1703301889&s=hpc&sprefix=stem+cell%2Caps%2C149&sr=1-81	Apple Stem Cell 99.9% Powder (100 Grams)	100 Gram					$30.99$30.99 ($0.03$0.03/Ounce)	https://m.media-amazon.com/images/W/MEDIAX_792452-T1/images/I/61t3kGobu6L._AC_UL320_.jpg	Non-sponsored	9	120	Y	GANKAS	Apple Stem Cell 99.9% Powder	o	Powder	N	N	N/A	N		Y	Includes: Apple Stem Cell
279	https://www.amazon.com/aliviar-articulares-capsulas-tratamiento-TodoNatural/dp/B0BZM239NC/ref=sr_1_285?crid=4F1K7BAASM3V&keywords=stem+cell&qid=1703301966&s=hpc&sprefix=stem+cell%2Caps%2C149&sr=1-285	Madre Cell Plus para aliviar Los Dolores articulares 60 capsulas para 1 mes de tratamiento con Alga AFA TodoNatural	Capsule					$33.00$33.00 ($0.55$0.55/Ounce)	https://m.media-amazon.com/images/W/MEDIAX_792452-T1/images/I/61-1mPGLl2L._AC_UL320_.jpg	Non-sponsored	21	420	Y	Generic	Madre Cell Plus	o	Capsule	Y	Y		N		Y	"stimulates the activity of skin stem cells - Strengthening the connective tissue, improves the density of the tissues of the skin"					1		1					1					1	1
8	https://www.amazon.com/Stem-Cell-Plus-Inflammation-Regeneration/dp/B0B69JR6YC/ref=sr_1_11?crid=4F1K7BAASM3V&keywords=stem+cell&qid=1703299852&s=hpc&sprefix=stem+cell%2Caps%2C149&sr=1-11	Stem Cell Plus - Help with Inflammation and Joint Pain- 100% Natural - Stimulate Tissue and Cell Regeneration (1)	Capsule1 Count	1	5.0 out of 5 stars 1			$74.95$74.95 ($74.95$74.95/Count)	https://m.media-amazon.com/images/W/MEDIAX_792452-T1/images/I/41UUbXxvhJL._AC_UL320_.jpg	Non-sponsored	11	15	Y	Generic	Stemcell Plus	o	Capsule	Y	N		N		Y	"Stem Cell Plus - Help with inflammation and Joint Pain- 100% Natural - Stimulate Tissue and Cell Regeneration" ;	"Supports cell revitalization"	.					1						1				1		1
77	https://www.amazon.com/Genius-Eternal-NAD-NMN-Anti-Aging-Supplement/dp/B08PCTCD6S/ref=sr_1_80?crid=4F1K7BAASM3V&keywords=stem+cell&qid=1703301889&s=hpc&sprefix=stem+cell%2Caps%2C149&sr=1-80	Genius Eternal, Anti-Aging Supplement - Telomere Capsules - NRF2 NADH Activator Supplements, Stem Cell Support for Longevity, Cellular Energy, Metabolism & Repair	Powder30 Servings	671	4.3 out of 5 stars 671			$89.99$89.99 ($1.50$1.50/Count)	https://m.media-amazon.com/images/W/MEDIAX_792452-T1/images/I/71tyl83mJ7L._AC_UL320_.jpg	Non-sponsored	8	119	Y	Genius Eternal	Anti-Aging Supplement	o	Capsule	Y	N		Y	"Inside each of our cells are literal biological clocks called telomeres that assist with healthy cell replication. These telomeres are protective caps at the base of our chromosomes that help ensure that our cells share genetic information during division properly."	Y	"Stem Cell Support for Longevity, Cellular Energy, Metabolism & Repair"							1	1			1		1			1				1		1
497	https://www.amazon.com/GENOSTIM-PRO-Anti-Aging-Accelerated-Rejuvenation/dp/B07GY43SJ6/ref=sr_1_503?crid=4F1K7BAASM3V&keywords=stem+cell&qid=1703302055&s=hpc&sprefix=stem+cell%2Caps%2C149&sr=1-503	Genostim Pro - Peptide Fueling Anti-Aging Peptide Supplement 150mg of Hexatide helps Hormonal Balance, Accelerated Healing and Cellular Rejuvenation for Athletes, Men and Women 60 Tablets	Capsule60 Count	55	3.7 out of 5 stars 55			$89.99$89.99 ($1.50$1.50/Ounce)	https://m.media-amazon.com/images/W/MEDIAX_792452-T1/images/I/8108trDlqcL._AC_UL320_.jpg	Non-sponsored	23	723	Y	Genostim Pro	Peptide Fueling Anti-Aging Peptide Supplement	o	Capsule	N	N	No	Y	"Peptides are as important as protein and Growth Factors tell the cellular receptor sights how to function. Genostim PRO Peptides are Life!" ; "Peptides and as important and protein and natural growth factor tell the cellular receptor sites how to function."	Y	"Cellular Rejuvenation"	"cellular rejuvenation using a variety of peptides promoting healing, cellular responsiveness, collagen accumulation, and skin tissue growth. "	.			1	1	1	1								1	1	1	1	1			1
434	https://www.amazon.com/Glaxon-Building-Supplement-Peptides-Capsules/dp/B084WT5CGD/ref=sr_1_437?crid=4F1K7BAASM3V&keywords=stem+cell&qid=1703302035&s=hpc&sprefix=stem+cell%2Caps%2C149&sr=1-437	Glaxon Flight Regenerate, 90 Capsules, Recovery and Muscle Building Supplement with Bovine Colostrum, Spirulina, and Kelp, Delivers Bioactive Peptides for Accelerated Growth	Capsule120 Count	20	3.8 out of 5 stars 20			$54.99$54.99 ($0.46$0.46/Count) Typical: $59.58$59.58	https://m.media-amazon.com/images/W/MEDIAX_792452-T1/images/I/71S6Vy9A2OL._AC_UL320_.jpg	Non-sponsored	5	634	Y	Glaxon	Flight Regenerate	o	Capsule	Y	N		N		Y	"Stimulates cellular growth"	.				1		1									1		1
709	https://www.amazon.com/sspa/click?ie=UTF8&spc=MTo1OTY2NzcyMzc5NjgwNzIxOjE3MDMzMDE4OTc6c3BfYXRmX25leHQ6MzAwMDMzNTY0ODc3NjAyOjowOjo&url=%2FLight-Therapy-Infrared-Wearable-Relief%2Fdp%2FB0C8NR1NVS%2Fref%3Dsr_1_98_sspa%3Fcrid%3D4F1K7BAASM3V%26keywords%3Dstem%2Bcell%26qid%3D1703301897%26s%3Dhpc%26sprefix%3Dstem%2Bcell%252Caps%252C149%26sr%3D1-98-spons%26sp_csd%3Dd2lkZ2V0TmFtZT1zcF9hdGZfbmV4dA%26psc%3D1	Red Light Therapy Belt, Infrared Light Therapy for Body, Wearable Wrap with Timer for Back Shoulder Waist Muscle Pain Relief, Improve Joint Inflammation, Red Light Therapy for Body		145	4.5 out of 5 stars 145			$49.99$49.99 ($49.99$49.99/Count)	https://m.media-amazon.com/images/W/MEDIAX_792452-T1/images/I/81r1tfMwurL._AC_UL320_.jpg	Sponsored	2	146	Y	GMOWNW	Red Light Therapy Bel	o	Belt	Y	Y		N		Y	" promote cell regeneration."																	1	1
847	https://www.amazon.com/sspa/click?ie=UTF8&spc=MToyMDg3NTQyMTEwMTczNzIxOjE3MDMzMDE5OTc6c3BfYnRmOjMwMDA5NDQ2OTI5MDQwMjo6MDo6&url=%2FGolden-Oil-Retinol-Anti-Aging-Elixir%2Fdp%2FB0BK263PHB%2Fref%3Dsr_1_367_sspa%3Fcrid%3D4F1K7BAASM3V%26keywords%3Dstem%2Bcell%26qid%3D1703301997%26s%3Dhpc%26sprefix%3Dstem%2Bcell%252Caps%252C149%26sr%3D1-367-spons%26sp_csd%3Dd2lkZ2V0TmFtZT1zcF9idGY%26psc%3D1	Anti-Aging Bio Retinol Day Time Elixir - Bakuchiol & Nicotinamide to Stimulate Surface Skin Cell Turnover & Tackle Fine Lines & Wrinkles, Leaving Skin Looking Younger & More Luminous -1.0 Fl Oz	1 Fl Oz	27	4.3 out of 5 stars 27			$15.95$15.95 ($15.95$15.95/Fl Oz) Typical: $24.99$24.99	https://m.media-amazon.com/images/W/MEDIAX_792452-T1/images/I/71qa-RFTefL._AC_UL320_.jpg	Sponsored	31	533	Y	Golden Oil	Anti-Aging Bio Retinol Day Time Elixir	o	Elikir	Y	N		N		Y	"activates the genic pathways in skin cells to stimulate renewal "	.				1		1
440	https://www.amazon.com/Alpha-lipoic-acid-300mg-ANTI-WRINKLE/dp/B01ENTC222/ref=sr_1_443?crid=4F1K7BAASM3V&keywords=stem+cell&qid=1703302035&s=hpc&sprefix=stem+cell%2Caps%2C149&sr=1-443	Alpha lipoic acid 300mg - ANTI-WRINKLE ANTI-AGING COMPLEX - Cell rejuvenation supplement - wrinkle pills - collagen pills wrinkle formula - anti wrinkle supplement for women - 1 Bottle 60 Capsules	Capsule	1	5.0 out of 5 stars 1			$18.87$18.87 ($0.31$0.31/Count)	https://m.media-amazon.com/images/W/MEDIAX_792452-T1/images/I/61O3Pw8QfuL._AC_UL320_.jpg	Non-sponsored	11	641	Y	Health Solution Prime	Alpha lipoic acid 300mg - ANTI-WRINKLE ANTI-AGING COMPLEX - Cell rejuvenation supplement	o	Capsule	Y	Y		N		Y	"Cell rejuvenation"					1		1
401	https://www.amazon.com/HEALTH-TECH-STEM-Cell-Original/dp/B07TBV4W27/ref=sr_1_401?crid=4F1K7BAASM3V&keywords=stem+cell&qid=1703302019&s=hpc&sprefix=stem+cell%2Caps%2C149&sr=1-401	HEALTH TECH STEM Cell 100% Original	Liquid						https://m.media-amazon.com/images/W/MEDIAX_792452-T1/images/I/81M-dNf-8zL._AC_UL320_.jpg	Non-sponsored	17	585	Y	HEALTH TECH	STEM Cell 100% Original	o	Liquid	Y	Y		N		Y	Includes "stem cells" ;	"Rejuvante healthy stem cells"															1
389	https://www.amazon.com/Healthperfect-Stem-Cell-Plus-Manufactured/dp/B085X28BHQ/ref=sr_1_389?crid=4F1K7BAASM3V&keywords=stem+cell&qid=1703302019&s=hpc&sprefix=stem+cell%2Caps%2C149&sr=1-389	Healthperfect Stem Cell Plus - Anti-Aging, Manufactured in USA, Improve Activation of Your Stem Cells							https://m.media-amazon.com/images/W/MEDIAX_792452-T1/images/I/61KOq3vKyPL._AC_UL320_.jpg	Non-sponsored	5	574	Y	Healthperfect	Stem Cell Plus	o	Liquid	Y	Y		N		Y	"improve activation of your Stem Cells"							1									1
35	https://www.amazon.com/StemCell-Maxum-60-Capsules/dp/B00I0ACE42/ref=sr_1_38?crid=4F1K7BAASM3V&keywords=stem+cell&qid=1703301876&s=hpc&sprefix=stem+cell%2Caps%2C149&sr=1-38	Healthy Habits StemCell Maxum - Best Plant-Based Age-Defying Support Supplement for Healthy Stem Cell Regeneration and Replenishment	Capsule60 Count	102	4.4 out of 5 stars 102			$42.47$42.47 ($0.71$0.71/Count) List: $49.97$49.97	https://m.media-amazon.com/images/W/MEDIAX_792452-T1/images/I/71ME0wMxEPL._AC_UL320_.jpg	Non-sponsored	14	54	Y	Healthy Habits	StemCell Maxum	o	Capsule	Y	N		N		Y	"Healthy Stem Cell Regeneration and Replenishment"	"Supports healthy adult stem cell rejuvenation"	.			1	1	1					1				1
37	https://www.amazon.com/HEALTHY-home-StemActive-Support-Supplement/dp/B0CHN7GVM8/ref=sr_1_43?crid=4F1K7BAASM3V&keywords=stem+cell&qid=1703301876&s=hpc&sprefix=stem+cell%2Caps%2C149&sr=1-43	HEALTHY home StemActive Stem Cell Support Supplement - 60 Capsules - Boost Circulating Stem Cells - Premium Stem Cell Activator - Madagascan Aloe Macrolada - Blue-Green Algae	Capsule					$155.00$155.00 ($155.00$155.00/Count)	https://m.media-amazon.com/images/W/MEDIAX_792452-T1/images/I/31aCmJ-MviL._AC_UL320_.jpg	Non-sponsored	19	59	Y	HEALTHY home	StemActive Stem Cell Support Supplement	o	Capsule	Y	Y		Y	"Stem cells play a crucial role in the body's regenerative processes"	Y	"Boost Circulating Stem Cells - Premium Stem Cell Activator"	"Enhanced Regeneration: StemActive promotes increased stem cell activity for optimal health"	"Elevate stem cell count"					1						1		1	1						1
7	https://www.amazon.com/Healthycell-AC-11-Supplement-tomentosa-Boosting/dp/B01AGE0JIC/ref=sr_1_10?crid=4F1K7BAASM3V&keywords=stem+cell&qid=1703299852&s=hpc&sprefix=stem+cell%2Caps%2C149&sr=1-10	Healthycell AC-11 Supplement - Supports Cell DNA Repair from Cat's Claw - Anti Aging, Stem Cell Health, Immune Boost - 30 Capsules	Capsule30 Count	393	4.5 out of 5 stars 393			$32.99$32.99 ($1.10$1.10/Count)	https://m.media-amazon.com/images/W/MEDIAX_792452-T1/images/I/613xyOdB-5L._AC_UL320_.jpg	Non-sponsored	10	14	Y	Healthycell	AC-11 Supplement	o	Capsule	Y	Y		N		Y	"Supports Cell DNA Repair"	"Stem cell health"	"enhances your body's natural DNA & cellular repair capability"				1	1									1
25	https://www.amazon.com/Healthycell-Natural-Aging-Multivitamin-Probiotics/dp/B00COQYGVC/ref=sr_1_28?crid=4F1K7BAASM3V&keywords=stem+cell&qid=1703301876&s=hpc&sprefix=stem+cell%2Caps%2C149&sr=1-28	Healthycell AM PM, Natural AntiAging Multivitamin for Men, Women, Supports Cell Health, Stem Cells, Energy, Sleep, with Vegetarian Whole Food Vitamins, Antioxidants, Probiotics (30 Servings)	Tablet120 Count	311	4.6 out of 5 stars 311			$59.95$59.95 ($2.00$2.00/Count)	https://m.media-amazon.com/images/W/MEDIAX_792452-T1/images/I/71GAbF1UVsL._AC_UL320_.jpg	Non-sponsored	4	44	Y	Healthycell	AM PM, Natural AntiAging Multivitamin for Men, Women	o	Capsule	Y	N		Y	"Stem cells are responsible for regenerating damaged parts of your body as you age." ; "All life is made of cells - every organ, every tissue. Cells are the smallest functional units in the body."	Y	"Supports Cell Health, Stem Cells"	"Stem cell health"	"Includes ingredients specifically to help keep stem cells healthy"	"Helps to lengthen telomeres and repair DNA. Supports anti-aging, cell health, and stem cells."		1		1	1					1	1		1					1
556	https://www.amazon.com/Healthycell-Lengthening-Supplement-Anti-Aging-Multivitamin/dp/B09K8S4CGP/ref=sr_1_559?crid=4F1K7BAASM3V&keywords=stem+cell&qid=1703302082&s=hpc&sprefix=stem+cell%2Caps%2C149&sr=1-559	Healthycell Telomere Length + AM PM | Telomere Lengthening & DNA Repair Supplement | Natural Anti-Aging Multivitamin Supports Energy & Sleep	Capsule	9	4.4 out of 5 stars 9			$82.40$82.40 List: $96.94$96.94	https://m.media-amazon.com/images/W/MEDIAX_792452-T1/images/I/71R9D6Rr7eL._AC_UL320_.jpg	Non-sponsored	7	816	Y	Healthycell	Telomere Length	o	Capsule	N	N	N/A	N		Y	"Helps to lengthen telomeres and repair DNA. Supports anti-aging, cell health, and stem cells"	"Stem cell health"			Bundle	1		1	1					1	1							1
377	https://www.amazon.com/Bamboo-Extract-Hair-Growth-Inflammation/dp/B0182PAS74/ref=sr_1_382?crid=4F1K7BAASM3V&keywords=stem+cell&qid=1703302009&s=hpc&sprefix=stem+cell%2Caps%2C149&sr=1-382	Bamboo Extract for Hair Growth - Tea Organic Hair Skin and Nail Vitamins Natural Silica & Collagen Inflammation Relief How to Get Glowing Skin Inflammation Supplements 24ct Box Herbal Goodness	Powder24 Count	231	4.3 out of 5 stars 231			$12.95$12.95 ($0.54$0.54/Ounce)	https://m.media-amazon.com/images/W/MEDIAX_792452-T1/images/I/714t2FMJTRL._AC_UL320_.jpg	Non-sponsored	22	561	Y	Herbal Papaya	Bamboo Silica Supplements Herbal Tea 24 Bags	o	Tea	Y	Y		N		Y	"ensure healthy nutrient intake for cell regeneration, anti-aging and youth rejuvenation" ;	"supplementation to rejuvinate our cells"	.			1		1					1		1			1		1		1
442	https://www.amazon.com/Immun%C3%82ge-Immun%C3%82ge%C2%AE-Tranquillity-Pack/dp/B08FF1JY6W/ref=sr_1_445?crid=4F1K7BAASM3V&keywords=stem+cell&qid=1703302035&s=hpc&sprefix=stem+cell%2Caps%2C149&sr=1-445	Immun'Âge® Tranquility Pack 3-Month Supply - Japanese Fermented Papaya - Longevity Supplement	Powder	3	5.0 out of 5 stars 3			$195.00$195.00 ($20.48$20.48/Ounce)	https://m.media-amazon.com/images/W/MEDIAX_792452-T1/images/I/61ZeuoDb4YL._AC_UL320_.jpg	Non-sponsored	13	643	Y	Immun age	Tranquility Pack 3-Month Supply - Japanese Fermented Papaya - Longevity Supplement	o	Powder	Y	N		N		Y	"Stimulates cellular energy production"	.					1	1	1
505	https://www.amazon.com/Youngevity-Imortalium-120-caps/dp/B07G4MLPQJ/ref=sr_1_508?crid=4F1K7BAASM3V&keywords=stem+cell&qid=1703302068&s=hpc&sprefix=stem+cell%2Caps%2C149&sr=1-508	Imortalium 120 caps	Tablet	3	5.0 out of 5 stars 3			$68.95$68.95 ($0.57$0.57/Count)	https://m.media-amazon.com/images/W/MEDIAX_792452-T1/images/I/21bCw2oAhpL._AC_UL320_.jpg	Non-sponsored	4	741	Y	imortalium	imortalium	o	Capsule	Y	N		N		Y	"extend the lifespan of telomeres the biological clocks found in almost every cell."	.						1
405	https://www.amazon.com/InfiniWell-Senolytic-Quercetin-Supplement-Vegetarian/dp/B09J9C5M9M/ref=sr_1_405?crid=4F1K7BAASM3V&keywords=stem+cell&qid=1703302019&s=hpc&sprefix=stem+cell%2Caps%2C149&sr=1-405	InfiniWell - Senolytic Dietary Supplement - Contains Quercetin, Fisetin - Anti Aging Support and Healthy Aging Support Supplement | Non-GMO & Gluten Free - 30 Vegetarian Capsules	Capsule	1	5.0 out of 5 stars 1			$64.00$64.00 ($64.00$64.00/Count) Typical: $69.95$69.95	https://m.media-amazon.com/images/W/MEDIAX_792452-T1/images/I/6154fgJEsML._AC_UL320_.jpg	Non-sponsored	21	589	Y	InfiniWell	Senolytic Dietary Supplement	o	Capsule	Y	N		N		Y	"kickstarting your body's natural cellular renewal process called autophagy"	.					1	1						1			1				1
326	https://www.amazon.com/Jeunesse-Anti-Agining-Protection-Telomeres-Supplement/dp/B00CLDC4PI/ref=sr_1_326?crid=4F1K7BAASM3V&keywords=stem+cell&qid=1703301989&s=hpc&sprefix=stem+cell%2Caps%2C149&sr=1-326	Jeunesse Finiti Anti-Agining DNA Protection Telomeres Repair Dietary Supplement	Capsule60 Count	62	4.0 out of 5 stars 62			$44.99$44.99 ($0.37$0.37/count)	https://m.media-amazon.com/images/W/MEDIAX_792452-T1/images/I/610FMg6uaGL._AC_UL320_.jpg	Non-sponsored	14	481	Y	Jeunesse Global	Finiti Anti-Agining DNA Protection Telomeres Repair Dietary Supplement	o	Capsule	Y	Y		Y	"telomerase, the enzyme that adds length to telomeres"	Y	"lengthen short telomeres in humans" ;	"protect our cells, DNA, stem cells, and telomeres from oxidative stress"	.		"infinite possibilities" ; "empowering each other to reach our potential"		1	1		1							1
303	https://www.amazon.com/Jeunesse-Global-RevitaBl%C5%AB/dp/B07MFWGJ73/ref=sr_1_303?crid=4F1K7BAASM3V&keywords=stem+cell&qid=1703301977&s=hpc&sprefix=stem+cell%2Caps%2C149&sr=1-303	Jeunesse Global REVITABLŪ	Powder30 Servings (Pack of 30)	53	4.1 out of 5 stars 53			$84.64$84.64 ($11.29$11.29/Ounce)	https://m.media-amazon.com/images/W/MEDIAX_792452-T1/images/I/617CPzqVbGL._AC_UL320_.jpg	Non-sponsored	15	451	Y	Jeunesse Global	REVITABLŪ	o	Powder	N	N	N	Y		Y	"Formulated by a pioneer in stem cell research"	.					1										1
143	https://www.amazon.com/dp/B0CQT2Y7XH/ref=sr_1_149?crid=4F1K7BAASM3V&keywords=stem+cell&qid=1703301906&s=hpc&sprefix=stem+cell%2Caps%2C149&sr=1-149	KILOOM 100% Apple Stem Cell Powder (250 Grams)	250 Gram					$72.19$72.19 ($0.06$0.06/Count)	https://m.media-amazon.com/images/W/MEDIAX_792452-T1/images/I/51zK3h21ZbL._AC_UL320_.jpg	Non-sponsored	29	211	Y	KILOOM	100% Apple Stem Cell Powder	o	Powder	N	N	N/A	N		Y	Includes: "stem cells" powder	.
225	https://www.amazon.com/LAZU-Age-Renu-Month-Supply/dp/B09QPCZJJ8/ref=sr_1_228?crid=4F1K7BAASM3V&keywords=stem+cell&qid=1703301942&s=hpc&sprefix=stem+cell%2Caps%2C149&sr=1-228	LAZU Age Renu - NAD Supplement for Healthy Aging & Cognitive Support - Cell Regenerator with Quercetin and Fisetin - Promotes Anti-Aging & Longevity - 30 Capsules	Capsule	25	4.4 out of 5 stars 25			$29.95$29.95 ($1.00$1.00/Count) List: $49.95$49.95	https://m.media-amazon.com/images/W/MEDIAX_792452-T1/images/I/61jJY-XC9DL._AC_UL320_.jpg	Non-sponsored	12	342	Y	LAZU	Age Renu - NAD Supplement	o	Capsule	Y	Y		N		Y	"Cell Regenerator"							1			1			1			1				1
502	https://www.amazon.com/LevelUp-Spermidine-Researched-Concentration-Anti-Aging/dp/B0BPTMMZGK/ref=sr_1_508?crid=4F1K7BAASM3V&keywords=stem+cell&qid=1703302055&s=hpc&sprefix=stem+cell%2Caps%2C149&sr=1-508	LevelUp Spermidine Capsules, Most Researched Spermidine, 99% Concentration, 100x Potent Than Wheat Germ Extract for Anti-Aging DNA Telomere Support 60 Count	Capsule60 Count	31	4.7 out of 5 stars 31			$29.90$29.90 ($0.50$0.50/Count)	https://m.media-amazon.com/images/W/MEDIAX_792452-T1/images/I/71+Z1hWAmvL._AC_UL320_.jpg	Non-sponsored	28	728	Y	LevelUp	Spermidine Capsules	o	Capsule	Y	N		N		Y	"Telemere Support, Cellular Rejuvenation/Autophagy, DNA Repair"	"Cellular regeneration"			"Biohack ageless" ; "Anti-aging hero"			1							1		1
26	https://www.amazon.com/Stem-100-100-Vegetarian-Anti-Aging-Supplement/dp/B00IPR91P0/ref=sr_1_29?crid=4F1K7BAASM3V&keywords=stem+cell&qid=1703301876&s=hpc&sprefix=stem+cell%2Caps%2C149&sr=1-29	Life Code Stem Cell 100-100% Vegetarian Anti-Aging & Stem Cell Supplement	Capsule60 Count	191	4.1 out of 5 stars 191			$59.95$59.95 ($1.00$1.00/Count)	https://m.media-amazon.com/images/W/MEDIAX_792452-T1/images/I/51O+2smIJ7L._AC_UL320_.jpg	Non-sponsored	5	45	Y	Life Code	StemCell 100	o	Capsule	Y	Y		Y	"Your body loses function as you get older. Each of us has adult stem cells that repair damaged and old tissues. The problem is that our adult stem cells are also aging. Until now there was not much you could do about it."	Y	"Stem cell and telomere support"	"support stem cells and stem cell niches"	.			1		1			1	1	1	1				1
742	https://www.amazon.com/sspa/click?ie=UTF8&spc=MTozNjU0OTY2NzcxOTYzNzIxOjE3MDMzMDE5MTU6c3BfbXRmOjIwMDEyNDE4OTc0Nzg5ODo6MDo6&url=%2FEpiMax-Epithelial-Supplement-Supports-Digestive%2Fdp%2FB00TB0R3AK%2Fref%3Dsr_1_161_sspa%3Fcrid%3D4F1K7BAASM3V%26keywords%3Dstem%2Bcell%26qid%3D1703301915%26s%3Dhpc%26sprefix%3Dstem%2Bcell%252Caps%252C149%26sr%3D1-161-spons%26sp_csd%3Dd2lkZ2V0TmFtZT1zcF9tdGY%26psc%3D1	Lifecode EpiMax Stem Cell Supplement with Egg Shell Membrane Collagen, N-Acetyl Glucosamine, Hyaluronic Acid Promotes Rejuvenation of Skin, Joints, Digestive Tract...	Capsule	25	4.7 out of 5 stars 25			$69.95$69.95 ($1.17$1.17/Count)	https://m.media-amazon.com/images/W/MEDIAX_792452-T1/images/I/615YW9Q8o4L._AC_UL320_.jpg	Sponsored	17	238	Y	Life Code	EpiMax Stem Cell Supplement	o	Capsule	Y	Y		Y	"Epithelial cells provide the boundary wall in our skin, digestive system and lungs. In the digestive system they allow nutrients to pass into the blood stream but keep out undigested food and other toxins. When we’re young, damaged and old epithelial cells fall away and are continuously replaced with new ones. That means the skin and digestive tract boundaries stays efficient. With age, this pro…	Y	"stem cell support"	"stimulate the body's natural regeneration at a cellular level for long term health."				1		1										1
67	https://www.amazon.com/Life-Extension-Geroprotect-Ageless-SoftGels/dp/B06XCRLNFP/ref=sr_1_73?crid=4F1K7BAASM3V&keywords=stem+cell&qid=1703301883&s=hpc&sprefix=stem+cell%2Caps%2C149&sr=1-73	Life Extension GEROPROTECT Ageless Cell – Anti-aging Cellular Rejuvenation & Energy, Promotes Youthful Cellular Metabolism, Support Organ Health - Gluten-Free, Non-GMO - 30 Softgels	Softgel30 Count	58	3.9 out of 5 stars 58			$27.00$27.00 ($0.90$0.90/Count) List: $30.00$30.00	https://m.media-amazon.com/images/W/MEDIAX_792452-T1/images/I/71zuw0+mvfL._AC_UL320_.jpg	Non-sponsored	25	99	Y	Life Extension	GEROPROTECT Ageless Cell	o	Capsule (gel)	Y	Y		Y	"Cellular senescence is a natural part of aging. When previously healthy cells become senescentor, start aging, they no longer function optimally"	Y	"help rejuvenate near-senescent cells"							1	1			1
390	https://www.amazon.com/Life-Extension-Geroprotect-Longevity-Softgels/dp/B076BRS9WV/ref=sr_1_390?crid=4F1K7BAASM3V&keywords=stem+cell&qid=1703302019&s=hpc&sprefix=stem+cell%2Caps%2C149&sr=1-390	Life Extension GEROPROTECT Longevity A.I. - Anti-Aging Supplement with Gamma-linolenic Acid (GLA) from Borage Seed Oil and Ginseng Extract for Stem Cell Health –Gluten-Free, Non-GMO – 30 Softgels	Softgel30 Count	104	4.1 out of 5 stars 104				https://m.media-amazon.com/images/W/MEDIAX_792452-T1/images/I/61RUFCAJ7ML._AC_UL320_.jpg	Non-sponsored	6	575	Y	Life Extension	GEROPROTECT Longevity A.I.	o	Capsule (gel)	N	N		N		Y	"for Stem Cell Health"							1				1
1	https://www.amazon.com/Life-Extension-Geroprotect-Capsules-02401/dp/B08F354STX/ref=sr_1_4?crid=4F1K7BAASM3V&keywords=stem+cell&qid=1703299852&s=hpc&sprefix=stem+cell%2Caps%2C149&sr=1-4	Life Extension GeroProtect Stem Cell - Healthy Cell Support Plant-Based Nutrients Formula Supplement for Anti-Aging & Longevity - Non-GMO, Gluten-Free, Vegetarian - 60 Capsules	Capsule60 Count	508	4.2 out of 5 stars 508			$32.10$32.10 ($0.54$0.54/Count)	https://m.media-amazon.com/images/W/MEDIAX_792452-T1/images/I/719+0uDcJpL._AC_UL320_.jpg	Non-sponsored	4	7	Y	Life Extension	GeroProtect Stem Cell	o	Capsule	Y	Y		Y	"Stem cells have the ability to create copies of themselves or even transform into other kinds of cells, which helps keep your body’s systems running optimally. But over time, stem cells tend to lose these properties."	Y	"Stem Cell - Healthy Cell Support "	"support a healthy balance of stem cell self-renewal and differentiation for optimal cell health and longevity."						1									1
223	https://www.amazon.com/Life-Extension-Senolytic-Formula-Capsules/dp/B07JN5RDYZ/ref=sr_1_226?crid=4F1K7BAASM3V&keywords=stem+cell&qid=1703301942&s=hpc&sprefix=stem+cell%2Caps%2C149&sr=1-226	Life Extension Senolytic Activator - with Quercetin, Fisetin - For Immune Support, Anti-Aging & Longevity - Supports Systemic Rejuvenation - Non-GMO, Gluten-Free - 36 Vegetarian Capsules	Capsule36 Count	718	4.5 out of 5 stars 718			$18.94$18.94 ($0.53$0.53/Count) List: $26.00$26.00	https://m.media-amazon.com/images/W/MEDIAX_792452-T1/images/I/715hsHHN1gL._AC_UL320_.jpg	Non-sponsored	10	340	Y	Life Extension	Senolytic Activator - with Quercetin, Fisetin	o	Capsule	Y	Y		Y	"Cellular senescence is a natural part of aging when cells no longer function optimally. They can accumulate over time, affecting the daily function of your healthy cells."	Y	"manage senescent cells and promote systemic rejuvenation in your body."	.					1	1
270	https://www.amazon.com/Lifepharm-Laminine-Cellular-Supplement-Cognitive/dp/B0BR8FNZLX/ref=sr_1_273?crid=4F1K7BAASM3V&keywords=stem+cell&qid=1703301966&s=hpc&sprefix=stem+cell%2Caps%2C149&sr=1-273	LifePharm LAMININE: Cellular Support for Wellness, Cognitive Function & Vitality - Stem Cell Rejuvenation, Stress Relief & Joint Discomfort Reduction (120 Count)	Capsule120 Count	15	3.9 out of 5 stars 15			$167.00$167.00 ($1.39$1.39/Count)	https://m.media-amazon.com/images/W/MEDIAX_792452-T1/images/I/61U+Kbbk2WL._AC_UL320_.jpg	Non-sponsored	9		Y	Lifepharm	LAMININE: Cellular Support for Wellness, Cognitive Function & Vitality	o	Capsule	Y	N		Y	"telomeres, which are caps on the ends of chromosomes that protect DNA from damage. Research shows that longer telomeres are usually associated with greater longevity."	Y	"Stem Cell Rejuvenation"	"This unique formula helps stimulate your body's stem cells, aiding in the regeneration of cells in various organs"					1	1										1
555	https://www.amazon.com/Lifepharm-OMEGA-Natural-Omega3s-Supplements/dp/B0BTG9LHZD/ref=sr_1_558?crid=4F1K7BAASM3V&keywords=stem+cell&qid=1703302082&s=hpc&sprefix=stem+cell%2Caps%2C149&sr=1-558	Lifepharm OMEGA+++ Natural Omega3s: Fish Oil Supplements with EPA and DHA for Optimal Health. Non-GMO, Gluten-Free, and Third-Party Tested for Prime Quality (120 count)	Softgel					$166.00$166.00 ($1.38$1.38/Count)	https://m.media-amazon.com/images/W/MEDIAX_792452-T1/images/I/61HGfH46TTL._AC_UL320_.jpg	Non-sponsored	6	814	Y	Lifepharm	OMEGA+++ Natural Omega3s	o	Capsule (gel)	Y	N		N		Y	"stimulates stem cells."												1	1				1		1	1
341	https://www.amazon.com/Lifepharm-REFIVE-Women-Essentials-Multivitamins/dp/B0CJT1Q4Y4/ref=sr_1_344?crid=4F1K7BAASM3V&keywords=stem+cell&qid=1703301997&s=hpc&sprefix=stem+cell%2Caps%2C149&sr=1-344	Lifepharm REFIVE Women and Men Essentials: Ritual Multivitamins for Men and Women for Total Wellness Enhancement and Peak Mind Performance - 30 Packet	packet	25	4.4 out of 5 stars 25			$212.00$212.00 ($7.07$7.07/Count)	https://m.media-amazon.com/images/W/MEDIAX_792452-T1/images/I/71ZSIIiwc1L._AC_UL320_.jpg	Non-sponsored	8	510	Y	Lifepharm	REFIVE Women and Men Essentials	o	Powder (packet)	Y	Y		N		Y	"promote stem cell health and telomere lengthening"							1	1		1	1	1	1
16	https://www.amazon.com/LifeSeasons-Production-Spirulina-Blueberry-L-Camosine/dp/B083PPXM6F/ref=sr_1_22?crid=4F1K7BAASM3V&keywords=stem+cell&qid=1703299852&s=hpc&sprefix=stem+cell%2Caps%2C149&sr=1-22	LifeSeasons - Stem Boost-R - Support Stem Cell Production - Spirulina, Blueberry, Royal Jelly, Brown Seaweed and L-Carnosine - 120 Capsules	Capsule120 Count	31	4.4 out of 5 stars 31			$37.99$37.99 ($0.32$0.32/Count)	https://m.media-amazon.com/images/W/MEDIAX_792452-T1/images/I/51AQEhhZyBL._AC_UL320_.jpg	Non-sponsored	22	26	Y	LifeSeasons	Stem Boost-R - Support Stem Cell Production	o	Capsule	Y	N		N		Y	"Support Stem Cell Production"	"supports the body's natural production of stem cells"	"helps to stimulate stem cell production"	"supports stem cell renewal"					1		1						1	1
330	https://www.amazon.com/Litozin-Apple-Stem-Cell/dp/B0C1DHNMKN/ref=sr_1_333?crid=4F1K7BAASM3V&keywords=stem+cell&qid=1703301989&s=hpc&sprefix=stem+cell%2Caps%2C149&sr=1-333	Litozin + Apple Stem Cell	Capsule					$39.95$39.95 ($0.67$0.67/Count)	https://m.media-amazon.com/images/W/MEDIAX_792452-T1/images/I/41q46GLOkaL._AC_UL320_.jpg	Non-sponsored	21	488	Y	Litozin	Apple Stem Cell	o	Capsule	N	N	N/A	Y	"Stem cells have the ability to create copies of themselves or even transform into other kinds of cells, which helps keep your body’s systems running optimally."	Y	Includes "Apple stem cells"	.
246	https://www.amazon.com/Bioxcell-Celulas-Madre-Enhancer-Aphanizomenon/dp/B01M9JZS02/ref=sr_1_249?crid=4F1K7BAASM3V&keywords=stem+cell&qid=1703301953&s=hpc&sprefix=stem+cell%2Caps%2C149&sr=1-249	Bioxcell Celulas Madre 60 Caps 500mg Stem Enhancer Cell Aphanizomenon	Capsule	198	2.5 out of 5 stars 198			$12.00$12.00 ($12.00$12.00/Count) Typical: $12.95$12.95	https://m.media-amazon.com/images/W/MEDIAX_792452-T1/images/I/71UzBhQ1kwL._AC_UL320_.jpg	Non-sponsored	9	373	Y	Lodrux	Bioxcell Celulas Madre	o	Capsule	N	N	N/A	N		Y	"stem cell enhancer"	.															1
43	https://www.amazon.com/Stem-Regenerate-Inflammation-Supplements-Proclaimed/dp/B09J1HKH95/ref=sr_1_49?crid=4F1K7BAASM3V&keywords=stem+cell&qid=1703301876&s=hpc&sprefix=stem+cell%2Caps%2C149&sr=1-49	Stem C Regenerate - Natural Stem Cell Support - Help Support Boosted Natural Stem Cells, Aid Reduced Inflammation, and Oxidation - Best Stem Cell Supplements Self Proclaimed	Capsule	11	4.2 out of 5 stars 11			$29.97$29.97 ($29.97$29.97/Count)	https://m.media-amazon.com/images/W/MEDIAX_792452-T1/images/I/61yZ8aj7IjL._AC_UL320_.jpg	Non-sponsored	25	65	Y	Lucky Life Marketplace	Stem C Regenerate	o	Capsule	Y	Y		Y	"As we age natural Stem Cell Levels deplete and lower over time."	Y	"Stem C Regenerate - Natural Stem Cell Support"	"Help Support Boosted Natural Stem Cells"	"AID IMPROVED BODY AND STEM CELL PRODUCTION"				1	1			1
463	https://www.amazon.com/Rated-Enhanced-Absorption-Cylcoastragenol-LUXIVI/dp/B00NM8AASE/ref=sr_1_466?crid=4F1K7BAASM3V&keywords=stem+cell&qid=1703302043&s=hpc&sprefix=stem+cell%2Caps%2C149&sr=1-466	LUXIVI Cylcoastragenol 98% Enhanced Absorption 5mg/Cap 3bottle(90caps in Total)	Capsule	2	5.0 out of 5 stars 2			$98.98$98.98 ($1.10$1.10/Count)	https://m.media-amazon.com/images/W/MEDIAX_792452-T1/images/I/71nbKTVfqKL._AC_UL320_.jpg	Non-sponsored	10	672	Y	LUXIVI	Cylcoastragenol 98% Enhanced Absorption	o	Capsule	Y	N		N		Y	"activates telomerase in human cells."						1	1
756	https://www.amazon.com/sspa/click?ie=UTF8&spc=MTo1MzcyNTQzNDgwNjg5NzIxOjE3MDMzMDE5MjM6c3BfYnRmOjMwMDA4OTY2NTk4MTYwMjo6MDo6&url=%2FMade-Earth-Moisturizer-Botanical-Hyaluronic%2Fdp%2FB01MRCVUNE%2Fref%3Dsr_1_199_sspa%3Fcrid%3D4F1K7BAASM3V%26keywords%3Dstem%2Bcell%26qid%3D1703301923%26s%3Dhpc%26sprefix%3Dstem%2Bcell%252Caps%252C149%26sr%3D1-199-spons%26sp_csd%3Dd2lkZ2V0TmFtZT1zcF9idGY%26psc%3D1	Made from Earth Plant Stem Cell Moisturizer with Collagen & Hyaluronic Acid, 2oz		20	4.4 out of 5 stars 20			$54.99$54.99 ($27.50$27.50/Ounce)	https://m.media-amazon.com/images/W/MEDIAX_792452-T1/images/I/41ZyCoElW7L._AC_UL320_.jpg	Sponsored	31	287	Y	Made from Earth	Plant Stem Cell Moisturizer with Collagen & Hyaluronic Acid	o	Cream	Y	N		N		Y	INCLUDES: "organic plant stem cells"					1		1		1							1
585	https://www.amazon.com/Matters-Hairfall-Solution-Advanced-Tonic/dp/B0CQ5984NC/ref=sr_1_585?crid=4F1K7BAASM3V&keywords=stem+cell&qid=1703302089&s=hpc&sprefix=stem+cell%2Caps%2C149&sr=1-585	Man Matters Hairfall Solution with Advanced Hair Tonic for Men 60 ml	2.02 Fl Oz					$35.47$35.47 ($17.56$17.56/Fl Oz)	https://m.media-amazon.com/images/W/MEDIAX_792452-T1/images/I/51t59R3HTOL._AC_UL320_.jpg	Non-sponsored	9	854	Y	Man Matters	Hairfall Solution with Advanced Hair Tonic	o	Liquid (drops)	Y	Y		N		Y	"It reactivates stem cells"														1
475	https://www.amazon.com/MDR-Active-C0-Q10-Ubiquinol-softgels/dp/B008I36H8A/ref=sr_1_481?crid=4F1K7BAASM3V&keywords=stem+cell&qid=1703302043&s=hpc&sprefix=stem+cell%2Caps%2C149&sr=1-481	MDR Active C0-Q10 Ubiquinol (60 softgels)	Softgel					$49.95$49.95 ($0.83$0.83/Count)	https://m.media-amazon.com/images/W/MEDIAX_792452-T1/images/I/61f9u2rezxL._AC_UL320_.jpg	Non-sponsored	25	687	Y	MDR	Active C0-Q10 Ubiquinol	o	Softgel	Y	N		N		Y	" helps support MSC (mesencymal stem cells) and mitochondrial function essential for repair, renewal and energy"							1					1	1		1
302	https://www.amazon.com/MitoQ-Liver-Capsules-CoQ10-Antioxidant/dp/B01COA3U28/ref=sr_1_302?crid=4F1K7BAASM3V&keywords=stem+cell&qid=1703301977&s=hpc&sprefix=stem+cell%2Caps%2C149&sr=1-302	MitoQ +Liver Premium CoQ10 Antioxidant - Contains Mitoquinol Mesylate, Choline, Milk Thistle, Selenium - Supports Metabolism, Liver Health, Body’s Natural Detoxification & Cell Vitality (60 Capsules)	Capsule60 Count	61	4.3 out of 5 stars 61			$74.95$74.95 ($1.25$1.25/Count)	https://m.media-amazon.com/images/W/MEDIAX_792452-T1/images/I/71YYnYNFTFL._AC_UL320_.jpg	Non-sponsored	14	450	Y	MitoQ	MitoQ +Liver Premium CoQ10 Antioxidant	o	Capsule	Y	Y		Y	"Your body is made up of trillions of cells. Your heart, brain, even tastebuds. Cells age, repair and grow well, producing ample levels of energy to empower your purpose - big or small."	Y	"it helps rejuvenate liver cells"							1	1			1	1
361	https://www.amazon.com/MK-Supplements-Grass-Fed-Supplement-Pasture-Raised/dp/B0C3WGT3F2/ref=sr_1_363?crid=4F1K7BAASM3V&keywords=stem+cell&qid=1703302009&s=hpc&sprefix=stem+cell%2Caps%2C149&sr=1-363	MK Supplements – Grass-Fed Beef Bone & Marrow 3000 mg, Beef Bone Marrow Supplement, 100% Pasture-Raised New Zealand Cattle, 180 Capsules, 45-Day Supply	Capsule	24	4.8 out of 5 stars 24			$59.00$59.00 ($0.33$0.33/Count)	https://m.media-amazon.com/images/W/MEDIAX_792452-T1/images/I/71f2tRhKi-L._AC_UL320_.jpg	Non-sponsored	3	542	Y	MK Supplements	Grass-Fed Beef Bone & Marrow	o	Capsule	Y	Y		N		Y	Includes: "stem cells"				"For the entire family"		1		1				1			1			1	1
352	https://www.amazon.com/Mother-Earth-Minerals-Angstrom-Plantinum-8/dp/B004PK3NQY/ref=sr_1_358?crid=4F1K7BAASM3V&keywords=stem+cell&qid=1703301997&s=hpc&sprefix=stem+cell%2Caps%2C149&sr=1-358	Mother Earth Minerals - Platinum - Vital for Cellular Longevity & Vitality, Energize The Human Cell - 8 Ounce 96 Servings	Unflavored8 Fl Oz	60	4.3 out of 5 stars 60			$20.99$20.99 ($2.62$2.62/Ounce)	https://m.media-amazon.com/images/W/MEDIAX_792452-T1/images/I/71P1Yud3vtL._AC_UL320_.jpg	Non-sponsored	22	524	Y	Mother Earth Minerals	Platinum - Vital for Cellular Longevity & Vitality, Energize The Human Cell	o	Unflavored8 Fl Oz	Y	Y		N		Y	"To provide deeper, more restful sleep patterns, which in turn energize the stem cells to repair and regenerate damaged and weak tissue and organ cells."	,					1		1					1			1
88	https://www.amazon.com/MuscleMeds-STEMTROPIN-Supplement-Performance-Enhancement/dp/B0911HR8SR/ref=sr_1_94?crid=4F1K7BAASM3V&keywords=stem+cell&qid=1703301889&s=hpc&sprefix=stem+cell%2Caps%2C149&sr=1-94	MuscleMeds STEMTROPIN Stem Cell & Growth Factor Booster, Natural Supplement for Performance Enhancement & Anti-Aging, Muscle Building and Recovery, 60 Veggie Capsules	Capsule60 Count	22	3.4 out of 5 stars 22			$67.44$67.44 ($67.44$67.44/Count)	https://m.media-amazon.com/images/W/MEDIAX_792452-T1/images/I/61z6r05d9oL._AC_UL320_.jpg	Non-sponsored	22	132	Y	MuscleMeds	STEMTROPIN Stem Cell & Growth Factor Booster	o	Capsule	Y	Y		Y	"As we age, the number of stem cells decreases and so does our production of growth factors which leads to a loss of muscle size and strength. "	Y	"Stem Cell & Growth Factor Booster"	"Boosts stem cells and GH in 2 hours!"	"increase stem cells and growth factor "	.				1									1		1
247	https://www.amazon.com/Nakarad-Kumiko-Collagen-150000mg-Sachets/dp/B0C9KCSD2G/ref=sr_1_250?crid=4F1K7BAASM3V&keywords=stem+cell&qid=1703301953&s=hpc&sprefix=stem+cell%2Caps%2C149&sr=1-250	Nakarad Kumiko Collagen Salmon Stem Cell 150000mg 15 Sachets	Powder					$32.99$32.99 ($6.60$6.60/Ounce)	https://m.media-amazon.com/images/W/MEDIAX_792452-T1/images/I/51145uTZAbL._AC_UL320_.jpg	Non-sponsored	10	374	Y	Nakarad	Kumiko Collagen Salmon Stem Cell	o	Powder	Y	Y		N		Y	Includes: "salmon stem cells"	.				1		1		1
107	https://www.amazon.com/Collagen-Whitening-Anti-Aging-Results-Energy/dp/B0C9DJYXSC/ref=sr_1_110?crid=4F1K7BAASM3V&keywords=stem+cell&qid=1703301897&s=hpc&sprefix=stem+cell%2Caps%2C149&sr=1-110	Phyto 19X STEM Cell Collagen Whitening Anti-Aging Pro Whitening Results Energy	Powder					$99.99$99.99 ($3.03$3.03/Ounce)	https://m.media-amazon.com/images/W/MEDIAX_792452-T1/images/I/51BO2WvYR4L._AC_UL320_.jpg	Non-sponsored	14	159	Y	Nakarad	Phyto 19X STEM Cell Collagen	o	Powder	Y	Y		N		Y	Includes "STEM Cell Collagen"	.				1		1	1	1
831	https://www.amazon.com/sspa/click?ie=UTF8&spc=MTozMTY2NjY5MDgyMTM1NzIxOjE3MDMzMDE5ODk6c3BfbXRmOjIwMDAwNDM0OTUzODc4MTo6MDo6&url=%2FNaro-Placenta-38000mg-Capsules-Australia%2Fdp%2FB074FW17H8%2Fref%3Dsr_1_330_sspa%3Fcrid%3D4F1K7BAASM3V%26keywords%3Dstem%2Bcell%26qid%3D1703301989%26s%3Dhpc%26sprefix%3Dstem%2Bcell%252Caps%252C149%26sr%3D1-330-spons%26sp_csd%3Dd2lkZ2V0TmFtZT1zcF9tdGY%26psc%3D1	Naro Sheep Placenta 38000mg x 100 Softgel Capsules Made in Australia	Softgel100 Count	45	3.8 out of 5 stars 45			$35.50$35.50 ($0.36$0.36/Count)	https://m.media-amazon.com/images/W/MEDIAX_792452-T1/images/I/71OJjIVAA4L._AC_UL320_.jpg	Sponsored	18	485	Y	Naro	Sheep Placenta	o	Softgel100 Count	Y	Y		N		Y	"Stimulate cell division and tissue regeneration"	.				1		1		1			1		1									1	1
64	https://www.amazon.com/NATION-HEALTH-MD-ActiveSpan-Longevity/dp/B0CNKGPRD4/ref=sr_1_70?crid=4F1K7BAASM3V&keywords=stem+cell&qid=1703301883&s=hpc&sprefix=stem+cell%2Caps%2C149&sr=1-70	NATION HEALTH MD ActiveSpan- Longevity Formula - Anti Aging Supplement with Ashwagandha, Cat’s Claw, Astragalus - Telomere Lengthening Supplements - Stem Cell Regeneration, 60 Capsules	Capsule60 Count					$49.00$49.00 ($0.82$0.82/Count) Typical: $59.00$59.00	https://m.media-amazon.com/images/W/MEDIAX_792452-T1/images/I/71NTyswsqkL._AC_UL320_.jpg	Non-sponsored	22	96	Y	NATION HEALTH MD	Longevity Formula Supplement with Ashwagandha, Cat’s Claw, Astragalus	o	Capsule	Y	Y		N		Y	"telomere Lengthening Supplements - Stem Cell Regeneration"	"stem cell supplements"					1	1	1		1		1			1	1
250	https://www.amazon.com/Nutri-Urolithin-Supplement-500mg-Antioxidant/dp/B0CC438LCK/ref=sr_1_253?crid=4F1K7BAASM3V&keywords=stem+cell&qid=1703301953&rdc=1&s=hpc&sprefix=stem+cell%2Caps%2C149&sr=1-253	Nutri Urolithin A Supplement 500mg - Powerful NAD+ Boost, Antioxidant, Cell Repair - 3rd Party Tested - 500 mg Urolithin A - 30 Vegan Capsules 2 Week+ Supply - More Effective Pomegranate Supplement	Capsule30 Count	53	3.9 out of 5 stars 53			$39.99$39.99 ($1.33$1.33/Count)	https://m.media-amazon.com/images/W/MEDIAX_792452-T1/images/I/61CzZEnozcL._AC_UL320_.jpg	Non-sponsored	13	377	Y	Nature's Fusion	Nutri Urolithin A Supplement	o	Capsule	Y	Y		N		Y	"rejuvination and cellular health"	"promote cellular health and rejuvenation"						1									1		1
370	https://www.amazon.com/Manteniendo-Tu-Salud-Production-Capsules/dp/B0CLFBVRX6/ref=sr_1_372?crid=4F1K7BAASM3V&keywords=stem+cell&qid=1703302009&s=hpc&sprefix=stem+cell%2Caps%2C149&sr=1-372	Manteniendo Tu Salud Stem Cell, Cell Production, 1100mg, 60 Capsules	Capsule						https://m.media-amazon.com/images/W/MEDIAX_792452-T1/images/I/61M72MyIeiL._AC_UL320_.jpg	Non-sponsored	12	551	Y	New life	Stem Cell, Cell Production	o	Capsule	Y	N		Y	"Stem cells are invaluable to your continued health and vitality. This is because stem cells can transform into other kinds of cells when your body needs them, a process called differentiation. Stem cells can also create more copies of themselves, which is called self-renewal. Both of these properties are essential to tissue rejuvenation.A healthy balance between these two actions promotes health…	Y	"Stem cell enhancer"	"Stem cell precursor and promoter"	.					1					1				1	1
9	https://www.amazon.com/Nutrel-Supplement-Properties-Inflammation-Aphanizomenon/dp/B0CKGPDTXN/ref=sr_1_12?crid=4F1K7BAASM3V&keywords=stem+cell&qid=1703299852&s=hpc&sprefix=stem+cell%2Caps%2C149&sr=1-12	Nutrel AFA Stem Cell Supplement Support | Celulas Madres Natural Antiaging Properties | Boosts Immunity | Reduces Inflammation | Joint Pain | Aphanizomenon Flos-Aquae | Celulas Madre | 60 Caps	Capsule1 Count	1	5.0 out of 5 stars 1			$14.95$14.95 ($14.95$14.95/Count)	https://m.media-amazon.com/images/W/MEDIAX_792452-T1/images/I/41Q4rcgFsPL._AC_UL320_.jpg	Non-sponsored	12	16	Y	Nutrel	Stem Cell Supplement Support	o	Capsule	Y	Y		N		Y	"Stem cell enhancer"						1	1	1		1							1	1
168	https://www.amazon.com/Nutri-Sky-Bio-Stem-Cell-capsules/dp/B00MQ30LW6/ref=sr_1_174?crid=4F1K7BAASM3V&keywords=stem+cell&qid=1703301915&s=hpc&sprefix=stem+cell%2Caps%2C149&sr=1-174	Nutri-Sky Bio Stem Cell Pro II 120 Capsules	Capsule	7	4.7 out of 5 stars 7			$33.99$33.99 ($0.28$0.28/count)	https://m.media-amazon.com/images/W/MEDIAX_792452-T1/images/I/615B6wLMWhL._AC_UL320_.jpg	Non-sponsored	30	251	Y	Nutri-Sky	Bio Stem Cell Pro II	o	Capsule	N	N	N	N		Y	"Supports the natural release of adult stem cells"	"Bio stem cell"
284	https://www.amazon.com/CIRCULA-Nutrition-Supports-NATURAL-CIRCULATION/dp/B00Q3T97SI/ref=sr_1_290?crid=4F1K7BAASM3V&keywords=stem+cell&qid=1703301966&s=hpc&sprefix=stem+cell%2Caps%2C149&sr=1-290	CIRCULA STEM 60 Caps Stem Cell Nutrition, Supports NATURAL CIRCULATION for ADULT STEM CELLS	Capsule	10	4.2 out of 5 stars 10			$73.00$73.00 ($1.22$1.22/Count)	https://m.media-amazon.com/images/W/MEDIAX_792452-T1/images/I/61vsYarhasL._AC_UL320_.jpg	Non-sponsored	26	425	Y	NuVi Global	CIRCULA STEM	o	Capsule	Y	N		N		Y	"Supports NATURAL CIRCULATION for ADULT STEM CELLS"	"faster advancement of adult stem cells activated by StemForte through the circulatory and cardiovascular system"	.										1
6	https://www.amazon.com/BEST-Advanced-Stem-Support-Nutrition/dp/B0137QKK76/ref=sr_1_9?crid=4F1K7BAASM3V&keywords=stem+cell&qid=1703299852&s=hpc&sprefix=stem+cell%2Caps%2C149&sr=1-9	Stemforte Stem Cell Supplements - Anti Aging Supplement Stem Cell Nutrition to Promote Cellular Regeneration and Repair, Regenerate Old & Damage Cells for Vitality and Overall Well-being (90 Capsules)	Capsule90 Count	162	4.4 out of 5 stars 162			$71.00$71.00 ($0.79$0.79/Count) List: $85.00$85.00	https://m.media-amazon.com/images/W/MEDIAX_792452-T1/images/I/71E1Oehu0zL._AC_UL320_.jpg	Non-sponsored	9	13	Y	NuVi Global	Stemforte	o	Capsule	Y	N		Y	"Over time, our body's natural ability to repair, replace, and regenerate cells declines which makes you age ungracefully."	Y	"Stem Cell Nutrition to Promote Cellular Regeneration and Repair,"	"Supports the natural release of adult stem cells"	"nutritionally support bone marrow metabolism, amplifying stem cell production"	"act as a potent stem cell booster and cell regenerator, and fight against free radicals and oxidative stress"			1	1		1	1		1	1			1
103	https://www.amazon.com/Stemforte-Plus-Nutritional-Supplements-Women/dp/B08R5RCCLJ/ref=sr_1_106?crid=4F1K7BAASM3V&keywords=stem+cell&qid=1703301897&s=hpc&sprefix=stem+cell%2Caps%2C149&sr=1-106	Stemforte Plus Stem Cell Supplements - Advanced Stem Cell Nutrition Anti Aging Supplement and Telomere Activity Support to Promote Natural Release of Adult Stem Cell for Men and Women - 90 Capsules	Capsules90 Count	14	3.9 out of 5 stars 14			$99.99$99.99 ($99.99$99.99/Count)	https://m.media-amazon.com/images/W/MEDIAX_792452-T1/images/I/71si1bOKG8L._AC_UL320_.jpg	Non-sponsored	10	155	Y	NuVi Global	Stemforte Plus Stem Cell Supplements	o	Capsule	Y	N		Y	"Stem Cells can develop into different cell types needed in the body. Over time, our body's natural ability to develop, repair, replace, and regenerate cells declines which makes you age ungracefully." ; "elomeres play a vital role in the life of a cell as they protect the cell and allow it to function properly and promote cell growth. As you grow older, the telomeres begin to shorten which is no…	Y	"Stem Cell Supplements - Advanced Stem Cell Nutrition Anti Aging Supplement and Telomere Activity Support to Promote Natural Release of Adult Stem Cell"	"nutritionally support the metabolism of bone marrow, thus enhancing the production of stem cells. This stem cell supplement increases your body's ability to restore and regenerate damaged cells."	"temforte Plus Stem Cell and Telomere Lengthening Supplements help the stem cell restore and reduce the rate of telomere shortening to extend the cell's life and therefore slow down the aging process."	.	"harness the power of adult stem cells";		1	1	1				1	1			1						1
212	https://www.amazon.com/Grass-Fed-Bone-Marrow-Supplement/dp/B09RQKM6RT/ref=sr_1_218?crid=4F1K7BAASM3V&keywords=stem+cell&qid=1703301932&s=hpc&sprefix=stem+cell%2Caps%2C149&sr=1-218	Grass Fed Bone Marrow Supplement & Bovine Tracheal Cartilage, Restore Joint Health Supplement, Support Strength and Fracture	Capsule180 Count	208	4.5 out of 5 stars 208			$49.95$49.95 ($0.28$0.28/Count)	https://m.media-amazon.com/images/W/MEDIAX_792452-T1/images/I/714iGYNKRhL._AC_UL320_.jpg	Non-sponsored	26	320	Y	Optimal Carnivore	Grass Fed Bone Marrow Supplement & Bovine Tracheal Cartilage, Restore Joint Health Supplement	o	Capsule	Y	N		N		Y	Includes stem cells					1	1	1							1		1	1		1
305	https://www.amazon.com/Colloidal-Silver-Optimum-Biosilver-Superior/dp/B098KCT92N/ref=sr_1_308?crid=4F1K7BAASM3V&keywords=stem+cell&qid=1703301977&s=hpc&sprefix=stem+cell%2Caps%2C149&sr=1-308	Optimum You BIOSILVER | Colloidal Silver Liquid | 500 ppm, Extra Strength, 8 oz with Spray Bottle | Immune & Stem Cell Support | Wound Care & Superior Healing		20	4.6 out of 5 stars 20			$55.98$55.98 ($7.00$7.00/Fl Oz)	https://m.media-amazon.com/images/W/MEDIAX_792452-T1/images/I/815n5O4rAWL._AC_UL320_.jpg	Non-sponsored	20		Y	Optimum You	BIOSILVER | BioSilver	o	Liquid	Y	Y		Y	"Stem cells circulate throughout the body and become whatever type of specialized cell the body needs."	Y	"Stem Cell Support"	"It stimulates and supports the stem cells that are vital to the body’s immune system"	.			1	1	1		1							1
84	https://www.amazon.com/Strength-Colloidal-Optimum-Support-Superior/dp/B0B4X6GN3M/ref=sr_1_87?crid=4F1K7BAASM3V&keywords=stem+cell&qid=1703301889&s=hpc&sprefix=stem+cell%2Caps%2C149&sr=1-87	Optimum You Colloidal Silver Liquid | 500 ppm, Extra Strength (16 oz) with Spray Bottle | Immune & Stem Cell Support | Wound Care & Superior Healing	Unflavored16 Fl Oz	87	4.6 out of 5 stars 87			$76.99$76.99 ($4.81$4.81/Fl Oz)	https://m.media-amazon.com/images/W/MEDIAX_792452-T1/images/I/6113+wV6Z7L._AC_UL320_.jpg	Non-sponsored	15		Y	Optimum You	BIOSILVER | Colloidal Silver Liquid	o	Liquid	Y	Y		Y	"Stem cells circulate throughout the body and become whatever type of specialized cell the body needs."	Y	"Stem Cell Support"	"It stimulates and supports the stem cells that are vital to the body’s immune system"	"can stimulate and support stem cell production"			1	1	1		1							1
287	https://www.amazon.com/Supplement-Award-Winning-Ingredients-Clinically-Ingredients/dp/B09P4GSNZN/ref=sr_1_293?crid=4F1K7BAASM3V&keywords=stem+cell&qid=1703301966&rdc=1&s=hpc&sprefix=stem+cell%2Caps%2C149&sr=1-293	MemNivia Brain Supplement - Clinically Tested for Memory, Focus, Sharper Thinking, Award-Winning Ingredients, Clinically Proven Natural Ingredients - 30 Servings (1 Bottle)	Capsule30 Count	22	4.4 out of 5 stars 22			$49.95$49.95 ($1.67$1.67/Count)	https://m.media-amazon.com/images/W/MEDIAX_792452-T1/images/I/61ABi9XMJ-L._AC_UL320_.jpg	Non-sponsored	29	428	Y	OxyNaturals	MemNivia Brain Supplement	o	Capsule	Y	N		N		Y	includes sage stem cells	.												1							1		1
307	https://www.amazon.com/Urgent-Cell-Repair-All-Natural-Performance/dp/B07Y39ZMR4/ref=sr_1_310?crid=4F1K7BAASM3V&keywords=stem+cell&qid=1703301977&s=hpc&sprefix=stem+cell%2Caps%2C149&sr=1-310	Phytage Labs Urgent Cell Repair - All Natural Cellular Regeneration, Anti Aging Benefits, Support Skin, Kidney, Hair, Gut, Bones, Brain, Joints, Lungs and Liver (30 Tablets)	Tablet30 Count	29	3.7 out of 5 stars 29			$69.95$69.95 ($2.33$2.33/Count)	https://m.media-amazon.com/images/W/MEDIAX_792452-T1/images/I/61Sgqg26luL._AC_UL320_.jpg	Non-sponsored	22	457	Y	Phytage Labs	Urgent Cell Repair	o	Tablet	Y	Y		N		Y	"Cellular Regeneration"	.				1		1						1	1		1	1		1
310	https://www.amazon.com/Swiss-Flower-Phytocelltec-Supplement-Natural/dp/B00NA9EPEK/ref=sr_1_313?crid=4F1K7BAASM3V&keywords=stem+cell&qid=1703301977&s=hpc&sprefix=stem+cell%2Caps%2C149&sr=1-313	Stem Cell Swiss Apple Grape Flower Phytocelltec Tm Supplement Plant Natural	Powder					$59.00$59.00 ($59.00$59.00/Item)	https://m.media-amazon.com/images/W/MEDIAX_792452-T1/images/I/314xCt2wERL._AC_UL320_.jpg	Non-sponsored	25	460	Y	Phyto SC	Stem Cell Swiss Apple Grape Flower Phytocelltec Tm Supplement	o	Powder	N	N	N/A	N		Y	Includes "stem cell"	.
548	https://www.amazon.com/PhytoScience-Double-Stemcell-Express-Sachets/dp/B01JKTD3XC/ref=sr_1_554?crid=4F1K7BAASM3V&keywords=stem+cell&qid=1703302075&s=hpc&sprefix=stem+cell%2Caps%2C149&sr=1-554	PhytoScience Apple Grape Double Stem Cell Stemcell Express 5 Packs (70 Sachets) by PhytoScience						$69.89$69.89 ($69.89$69.89/Count)	https://m.media-amazon.com/images/W/MEDIAX_792452-T1/images/I/413ZtdMV6hL._AC_UL320_.jpg	Non-sponsored	26	797	Y	PhytoScience	Apple Grape Double Stem Cell	o	Pack	N	N	N/A	Y	"Cell degeneration causes ageing in human"	Y	Includes apple and grape "stem cells"	"Live cell therapy helps to repair and regenerate human body cell, and therefore enhances immunity."				1	1	1	1								1
644	https://www.amazon.com/Poojay-Pharma-Double-Stemcell-Juice/dp/B089T25PMT/ref=sr_1_647?crid=4F1K7BAASM3V&keywords=stem+cell&qid=1703302108&s=hpc&sprefix=stem+cell%2Caps%2C149&sr=1-647	Poojay Pharma Double Stemcell Juice - Health Supplement (6.7 Fl Oz)	Liquid1 Count						https://m.media-amazon.com/images/W/MEDIAX_792452-T1/images/I/61nzwGGZF3L._AC_UL320_.jpg	Non-sponsored	23	936	Y	Poojay Pharma	Double Stemcell Juice	o	Liquid	N	N	N/A	Y	"Stem cells are specialized cells that have the capacity to reach out and fix damaged parts of our body. Stem cells are now considered to be a miracle of modern medicine and have given rise to a new era of therapeutic strategies such as Stem Cell Therapy"	Y	Includes "double stem cell" juice	"Double Stemcell Juice is loaded with natural organic fruit stemcells of Acai Berry,Astragali radix,Apple stemcell"				1	1	1			1				1		1
428	https://www.amazon.com/PRIMALRX-Bovine-Marrow-Circulation-Supplements/dp/B0C8W2P656/ref=sr_1_432?crid=4F1K7BAASM3V&keywords=stem+cell&qid=1703302025&s=hpc&sprefix=stem+cell%2Caps%2C149&sr=1-432	PRIMALRX Bovine Marrow: Grass Fed Bone Marrow – Immunity Vitamins/Kidney Support/Blood Circulation Supplements (K2 Vitamin/Calcium Supplement, Collagen Supplements, CLA Supplements) - 90 Capsules	Capsule	23	4.8 out of 5 stars 23			$28.15$28.15 ($28.15$28.15/Count)	https://m.media-amazon.com/images/W/MEDIAX_792452-T1/images/I/61cG0473NaL._AC_UL320_.jpg	Non-sponsored	24	621	Y	PRIMALRX	Bovine Marrow: Grass Fed Bone Marrow	o	Capsule	Y	N		N		Y	Suggests the increasing amount of "stem cells"	.					1						1				1			1
444	https://www.amazon.com/Primeadine%C2%AE-Premium-Spermidine-Supplement-Capsules/dp/B09368R3L1/ref=sr_1_447?crid=4F1K7BAASM3V&keywords=stem+cell&qid=1703302035&s=hpc&sprefix=stem+cell%2Caps%2C149&sr=1-447	Primeadine Premium Spermidine Supplement Wheat Germ Extract, 90 Capsules, 90 Count (Pack of 1)	Capsule90 Count	8	4.3 out of 5 stars 8			$89.50$89.50 ($89.50$89.50/Count)	https://m.media-amazon.com/images/W/MEDIAX_792452-T1/images/I/41B10S8skdS._AC_UL320_.jpg	Non-sponsored	15	645	Y	Primeadine	Premium Spermidine Supplement	o	Capsule	N	N	N/A	Y	"What is autophagy? Autophagy is your body's internal spruce-up system, cleaning out damaged cells and regenerating newer, healthier ones. Autophagy can typically be activated with lifestyle interventions, such as exercise and diet changes."	Y	"cell renewal"							1		1				1	1	1	1					1
201	https://www.amazon.com/proBLENopathy-Supplement-Anti-Aging-Supplements-Absorption/dp/B08623FDVX/ref=sr_1_204?crid=4F1K7BAASM3V&keywords=stem+cell&qid=1703301932&s=hpc&sprefix=stem+cell%2Caps%2C149&sr=1-204	ProBLEN Telomere DNA Health, Anti-Aging, Cellular Regeneration, Immune Support Supplement, Liquid Oral Spray, 30 Day Supply	Liquid1 Fl Oz	9	4.3 out of 5 stars 9			$84.95$84.95 ($84.95$84.95/Fl Oz)	https://m.media-amazon.com/images/W/MEDIAX_792452-T1/images/I/711gy7y4g6L._AC_UL320_.jpg	Non-sponsored	12	306	Y	ProBLEN	Telomere DNA Health, Anti-Aging, Cellular Regeneration, Immune Support Supplement	o	Spray	Y	N		Y	"Telomeres are the protective caps at the ends of chromosomes that are crucial in maintaining cellular health and longevity" ; "As we age, telomeres naturally shorten, leading to cellular deterioration and increased susceptibility to age-related problems."	Y	"Unlock Cellular Regeneration"	"This formula makes a difference in repairing cells, maintaining telomere length, and supporting maturing health."	.				1	1	1								1
288	https://www.amazon.com/Gemmotherapy-Balance-Extract-Plant-Stem/dp/B0BXQT37YD/ref=sr_1_294?crid=4F1K7BAASM3V&keywords=stem+cell&qid=1703301966&s=hpc&sprefix=stem+cell%2Caps%2C149&sr=1-294	Gemmotherapy, BP Balance Extract, Budding Plant Stem Cell Extract Blend, 50ml	Liquid1.69 Fl Oz					$66.00$66.00 ($39.05$39.05/Fl Oz)	https://m.media-amazon.com/images/W/MEDIAX_792452-T1/images/I/31KKG7ENdlL._AC_UL320_.jpg	Non-sponsored	30	429	Y	PSC Plant Stem Cells	BP Balance Extract	o	Liquid (drops)	Y	N		N		Y	Includes stem cells	"Plant Stem Cell Extract"	.										1			1			1
258	https://www.amazon.com/Liver-Depurato-PSC-50-ml/dp/B00QSRA040/ref=sr_1_264?crid=4F1K7BAASM3V&keywords=stem+cell&qid=1703301953&s=hpc&sprefix=stem+cell%2Caps%2C149&sr=1-264	Gemmotherapy, Be Kind To Your Liver (Liver Depurato) Extract, Budding Plant Stem Cell Extract Blend, 50ml	Embryonic	1	5.0 out of 5 stars 1			$66.00$66.00 ($66.00$66.00/Count)	https://m.media-amazon.com/images/W/MEDIAX_792452-T1/images/I/31mMCpGAwUL._AC_UL320_.jpg	Non-sponsored	24	388	Y	PSC Plant Stem Cells	Gemmotherapy, Be Kind To Your Liver (Liver Depurato) Extract	o	Liquid (drops)	Y	N		N		Y	Includes stem cells	"Plant Stem Cell Extract"	.
278	https://www.amazon.com/Invigorato-Tincture-Embryonic-Plant-Stem/dp/B089QV82MQ/ref=sr_1_284?crid=4F1K7BAASM3V&keywords=stem+cell&qid=1703301966&s=hpc&sprefix=stem+cell%2Caps%2C149&sr=1-284	Gemmotherapy, Be Lively (Invigorato) Extract, Budding Plant Stem Cell Extract Blend, 50ml	Embryonic					$66.00$66.00 ($66.00$66.00/Count)	https://m.media-amazon.com/images/W/MEDIAX_792452-T1/images/I/21SHblvQ3hL._AC_UL320_.jpg	Non-sponsored	20	419	Y	PSC Plant Stem Cells	Gemmotherapy, Be Lively (Invigorato) Extract	o	Liquid (drops)	Y	N		N		Y	Includes stem cells	"Plant Stem Cell Extract"	.						1
119	https://www.amazon.com/Tincture-Embryonic-Plant-Stem-Sambucus/dp/B0855TQP8S/ref=sr_1_125?crid=4F1K7BAASM3V&keywords=stem+cell&qid=1703301897&s=hpc&sprefix=stem+cell%2Caps%2C149&sr=1-125	Gemmotherapy, Black Elder (Sambucus Nigra) Extract, Embryonic Plant Stem Cell Extract, 50ml	Embryonic	19	4.6 out of 5 stars 19			$65.00$65.00 ($65.00$65.00/Count)	https://m.media-amazon.com/images/W/MEDIAX_792452-T1/images/I/710eu7SuVWL._AC_UL320_.jpg	Non-sponsored	29	174	Y	PSC Plant Stem Cells	Gemmotherapy, Black Elder (Sambucus Nigra) Extract, Embryonic Plant Stem Cell Extract	o	Liquid (drops)	Y	N		N		Y	Includes stem cells	"Embryonic Plant Stem Cell Extract"	.				1
203	https://www.amazon.com/Depurato-Tincture-Embryonic-Plant-Stem/dp/B0855PLF2D/ref=sr_1_206?crid=4F1K7BAASM3V&keywords=stem+cell&qid=1703301932&s=hpc&sprefix=stem+cell%2Caps%2C149&sr=1-206	Gemmotherapy, Clear Skin (Acne Depurato) Extract, Budding Plant Stem Cell Extract Blend, 50ml						$66.00$66.00 ($66.00$66.00/Count)	https://m.media-amazon.com/images/W/MEDIAX_792452-T1/images/I/71i9HxOMsCL._AC_UL320_.jpg	Non-sponsored	14	308	Y	PSC Plant Stem Cells	Gemmotherapy, Clear Skin (Acne Depurato) Extract	o	Liquid (drops)	Y	N		Y	"Concentrated embryonic plant stem cells contain over 300 highly active compounds, far more than what exists in adult plants."	Y	Includes stem cells	"Stem Cell Extract Blend"	.			1
131	https://www.amazon.com/Parasito-Eliminato-Embryonic-Plant-Stem/dp/B0855S95D7/ref=sr_1_134?crid=4F1K7BAASM3V&keywords=stem+cell&qid=1703301906&s=hpc&sprefix=stem+cell%2Caps%2C149&sr=1-134	Gemmotherapy, Cleanse Your Gut (Parasito Eliminato) Extract, Budding Plant Stem Cell Extract Blend, 50ml		3	4.6 out of 5 stars 3			$66.00$66.00 ($66.00$66.00/Count)	https://m.media-amazon.com/images/W/MEDIAX_792452-T1/images/I/71GafyuUinL._AC_UL320_.jpg	Non-sponsored	14	196	Y	PSC Plant Stem Cells	Gemmotherapy, para Cleanse (Cleanse Your Gut)	o	Liquid (drops)	Y	N		N		Y	Includes stem cells	"Plant Stem Cell Extract"	.
219	https://www.amazon.com/Depurato-Tincture-Embryonic-Plant-Stem/dp/B0855KHLJ2/ref=sr_1_222?crid=4F1K7BAASM3V&keywords=stem+cell&qid=1703301942&s=hpc&sprefix=stem+cell%2Caps%2C149&sr=1-222	Gemmotherapy, Skin Depurato (Love Your Skin) Extract, Embryonic Plant Stem Cell Extract Blend, 50ml						$66.00$66.00 ($66.00$66.00/Count)	https://m.media-amazon.com/images/W/MEDIAX_792452-T1/images/I/71YCuMAeMqL._AC_UL320_.jpg	Non-sponsored	6	336	Y	PSC Plant Stem Cells	Gemmotherapy, Skin Depurato (Love Your Skin) Extract	o	Liquid (drops)	Y	N		Y	"Concentrated embryonic plant stem cells contain over 300 highly active compounds, far more than what exists in adult plants."	Y	Includes stem cells	"Plant Stem Cell Extract"	.			1
272	https://www.amazon.com/Musculo-Correcto-PSC-50-ml/dp/B01APV8T5Q/ref=sr_1_275?crid=4F1K7BAASM3V&keywords=stem+cell&qid=1703301966&s=hpc&sprefix=stem+cell%2Caps%2C149&sr=1-275	Gemmotherapy, Strong Body (Musculo Correcto) Extract, Budding Plant Stem Cell Extract Blend, 50ml						$66.00$66.00 ($1.32$1.32/Ounce)	https://m.media-amazon.com/images/W/MEDIAX_792452-T1/images/I/31h-xyquoWL._AC_UL320_.jpg	Non-sponsored	11	411	Y	PSC Plant Stem Cells	Gemmotherapy, Strong Body (Musculo Correcto) Extract	o	Liquid (drops)	Y	N		N		Y	Includes stem cells	"Plant Stem Cell Extract"	.																1
797	https://www.amazon.com/sspa/click?ie=UTF8&spc=MToxNTE2NTkxNDcyNTgxNzIxOjE3MDMzMDE5NTM6c3BfYnRmOjIwMDAxNzYyMzkyNzMzMTo6MDo6&url=%2FNicotinamide-Effective-Flush-Free-Regenerator-Anti-Aging%2Fdp%2FB0764M9HG8%2Fref%3Dsr_1_272_sspa%3Fcrid%3D4F1K7BAASM3V%26keywords%3Dstem%2Bcell%26qid%3D1703301953%26s%3Dhpc%26sprefix%3Dstem%2Bcell%252Caps%252C149%26sr%3D1-272-spons%26sp_csd%3Dd2lkZ2V0TmFtZT1zcF9idGY%26…	B3 Nicotinamide 500 mg Effective Flush-Free Niacin. Energy Booster, Cell Regenerator, That Supports Cognitive Decline, Anti-Aging and Helps Breaks Down Carbs & Fats (100 Count)	Capsule100 Count	947	4.4 out of 5 stars 947			$23.95$23.95 ($0.24$0.24/Count)	https://m.media-amazon.com/images/W/MEDIAX_792452-T1/images/I/71LvLOPYgSL._AC_UL320_.jpg	Sponsored	32	396	Y	‎Pure Affinity LLC	B3 Nicotinamide 500 mg Effective Flush-Free Niacin	o	Capsule	Y	N		N		Y	"Cell Regenerator"	"is a Very Effective Cellular Restoring Ingredient that Offers Multiple Benefits for Aging Skin and Cellular Life Extension"						1	1			1		1			1
42	https://www.amazon.com/Celulas-Product-Spirulina-Pratensis-Capsules/dp/B0BYFYTN7P/ref=sr_1_48?crid=4F1K7BAASM3V&keywords=stem+cell&qid=1703301876&s=hpc&sprefix=stem+cell%2Caps%2C149&sr=1-48	Stem Cells, Celulas Madres, Spirulina Pratensis, Ignite Your Body's Innate Renewal, Supports Cellular Health and Longevity. 60 Capsules	Capsules60 Count	12	3.9 out of 5 stars 12			$22.98$22.98 ($0.38$0.38/Count)	https://m.media-amazon.com/images/W/MEDIAX_792452-T1/images/I/51fv2VOzEKL._AC_UL320_.jpg	Non-sponsored	24	64	Y	rahni	Celulas Madres	o	Capsule	Y	N		Y	"Stem cells contribute to healthy aging by rejuvenating and replenishing damaged or depleted cells in various tissues. " ; ""Stem Cells work into existing neural networks and potentially replace damaged or lost cells,"	Y	"Efficient cell renewal"	"Boost stem cells"	"stem cell enhancer"	.			1	1					1				1	1		1	1
169	https://www.amazon.com/Enhancer-Magnesium-Antiaging-Proprieties-Inflammation/dp/B0BNK6P544/ref=sr_1_172?crid=4F1K7BAASM3V&keywords=stem+cell&qid=1703301923&s=hpc&sprefix=stem+cell%2Caps%2C149&sr=1-172	Stem Cell Enhancer celulas Madres 60 Gummies with Vitamin B Complex Magnesium Natural Antiaging Proprieties | Boosts Immunity | Reduces Inflammation | Joint Health	Gummy60 Count	2	2.5 out of 5 stars 2			$15.20$15.20 ($0.25$0.25/Count)	https://m.media-amazon.com/images/W/MEDIAX_792452-T1/images/I/51W-C+V7feL._AC_UL320_.jpg	Non-sponsored	4	260	Y	RAPHA HEALTH	Stem Cell Enhancer celulas Madres	o	Chewable	Y	Y		N		Y	"stem cell enhancer"
110	https://www.amazon.com/RBC-Life-Sciences-SA-Core-Formerly/dp/B00C9HNZPO/ref=sr_1_116?crid=4F1K7BAASM3V&keywords=stem+cell&qid=1703301897&s=hpc&sprefix=stem+cell%2Caps%2C149&sr=1-116	SA-Core - Formerly Stem Kine		3	3.5 out of 5 stars 3			$75.99$75.99 ($1.27$1.27/Count)	https://m.media-amazon.com/images/W/MEDIAX_792452-T1/images/I/31nYE8MZpyL._AC_UL320_.jpg	Non-sponsored	20	165	Y	RBC Life	SA-Core - Formerly Stem Kine	o	Capsule	Y	N		Y	"stem cells, the body’s system for the renewal of diseased and damaged tissues"	Y	"stem cell support"	"ideal nutrition to the bone marrow, enabling it to increase its production of stem cells"											1				1			1
17	https://www.amazon.com/Regeneration-Supplement-Supplement-Spermidine-Mitochondria/dp/B0CCSPYG6P/ref=sr_1_23?crid=4F1K7BAASM3V&keywords=stem+cell&qid=1703299852&s=hpc&sprefix=stem+cell%2Caps%2C149&sr=1-23	Advanced Cell Regeneration Supplement– Stem Cell & DNA Repair Supplement with Spermidine, Curcumin, Astragalus Extract & Zinc– Supports Mitochondria, Cellular Health, Memory, Brain & Joints- 60 Count	Capsule60 Count	6	4.0 out of 5 stars 6			$23.95$23.95 ($0.40$0.40/Count)	https://m.media-amazon.com/images/W/MEDIAX_792452-T1/images/I/61yijDesGfL._AC_UL320_.jpg	Non-sponsored	23	27	Y	Revival Point	Advanced Cell Regeneration Supplement	o	Capsule	Y	Y		N		Y	"Targets Many Areas Of Stem Cell Research With Mental And Senescent Cell Health"						1	1			1			1			1	1			1		1
76	https://www.amazon.com/RGNX-Supplement-Regeneration-Renewal-Enhancer/dp/B0BXT596PR/ref=sr_1_79?crid=4F1K7BAASM3V&keywords=stem+cell&qid=1703301889&s=hpc&sprefix=stem+cell%2Caps%2C149&sr=1-79	RGNX | Stem Cell Supplement Made of Purest AFA for Cells Regeneration and Renewal, Gluten Free Blue Green Algae Stem Cell Enhancer - 60 Capsules	Capsule					$79.95$79.95 ($1.33$1.33/Count)	https://m.media-amazon.com/images/W/MEDIAX_792452-T1/images/I/61rE9GpwpXL._AC_UL320_.jpg	Non-sponsored	7	118	Y	RGNX	Stem Cell Supplement	o	Capsule	Y	Y		N		Y	"Cells Regeneration and Renewal"	"Stem cell enhancer"	"stimulates the production of adult stem cells in the bone marrow, releasing them in the bloodstream to regenerate cells where your body needs the most"	.			1	1	1			1		1		1	1			1
315	https://www.amazon.com/Pure-Herbal-Supplement-Increase-Digestion/dp/B019LSF44I/ref=sr_1_315?crid=4F1K7BAASM3V&keywords=stem+cell&qid=1703301989&s=hpc&sprefix=stem+cell%2Caps%2C149&sr=1-315	Pure Herbal Supplement - Klamath Blue Green Algae 500mg - Increase Energy Levels, Improve Digestion and Enhance Immune System, spirulina, chlorella, Klamath Blue Green Algae Powder - 1B 60 Capsules	Capsule60 Count	3	5.0 out of 5 stars 3			$20.85$20.85 ($0.35$0.35/Count)	https://m.media-amazon.com/images/W/MEDIAX_792452-T1/images/I/81D0ZqjLBLL._AC_UL320_.jpg	Non-sponsored	3	469	Y	Sport Supplement	Pure Herbal Supplement	o	Capsule	Y	Y		N		Y	Includes stem cells						1
34	https://www.amazon.com/SRW-Laboratories-Shortening-Ingredients-Astragaloside/dp/B092RM5NMN/ref=sr_1_37?crid=4F1K7BAASM3V&keywords=stem+cell&qid=1703301876&s=hpc&sprefix=stem+cell%2Caps%2C149&sr=1-37	SRW Cel¹ Stability 60 Capsules | Stem Cell Supplement with 2-HOBA, Astragaloside & Rutin | for Stress Defence, DNA Stability & Youthful Cell Function	Capsule60 Count	22	4.0 out of 5 stars 22			$125.00$125.00 ($2.08$2.08/Count)	https://m.media-amazon.com/images/W/MEDIAX_792452-T1/images/I/61I5JIZCptS._AC_UL320_.jpg	Non-sponsored	13	53	Y	SRW	Cel¹ Stability | Stem Cell Supplement with 2-HOBA	o	Capsule	Y	Y		Y	"Telomere length shortens progressively with advancing age and this process may be accelerated by lifestyle factors such as smoking, stress levels, lack of exercise, and pollution. Healthy telomere length is supported by a healthy diet, regular exercise, and supplements such as Cel¹ Stability that lower oxidative stress and support normal levels of telomerase. Your DNA is your body’s operating co…	Y	"Stem cell supplement"	"support DNA structure and function, normal gene function, and to protect your telomeres from the stressors of day-to-day life."	.					1
75	https://www.amazon.com/SRW-Laboratories-Senolytic-Eliminates-Ingredients/dp/B092RMCF7N/ref=sr_1_78?crid=4F1K7BAASM3V&keywords=stem+cell&qid=1703301889&s=hpc&sprefix=stem+cell%2Caps%2C149&sr=1-78	SRW Cel³ Renewal 60 Capsules | Stem Cell Supplement with Fisetin, Apigenin & Oleuropein | for Youthful Cell Function & Renewal, Healthy Aging	Capsule60 Count	22	4.2 out of 5 stars 22			$129.00$129.00 ($2.15$2.15/Count)	https://m.media-amazon.com/images/W/MEDIAX_792452-T1/images/I/61qmUfpmzUS._AC_UL320_.jpg	Non-sponsored	6	117	Y	SRW	Cel³ Renewal	o	Capsule	Y	Y		Y	"Autophagy is the process of breaking down and recycling cellular components. As we age this process becomes compromised and we start to accumulate senescent cells – cells that have stopped replicating (zombie cells). Cel³ Renewal supports healthy levels of autophagy is crucial for the elimination of the accumulated waste in our cellular system."	Y	"Stem cell supplment"	"Renewal is formulated to support the detection and recycling of senescent cells, assist healthy protein folding and formation, and help cells to detect and respond to nutrients."	.					1					1	1
277	https://www.amazon.com/Stem-Cell-Enhancer-Biotrix-Control/dp/B00HANV5I6/ref=sr_1_283?crid=4F1K7BAASM3V&keywords=stem+cell&qid=1703301966&s=hpc&sprefix=stem+cell%2Caps%2C149&sr=1-283	Stem Cell Enhancer Biotrix Control	Capsule	5	3.7 out of 5 stars 5				https://m.media-amazon.com/images/W/MEDIAX_792452-T1/images/I/61E+q7KL9BL._AC_UL320_.jpg	Non-sponsored	19	418	Y	Stem Cell Enhancer Biotrix Control	Stem Cell Enhancer Biotrix Control	o	Capsule	Y	Y		Y	"When adolescence and youth ends, the number and quality of adult Stem Cells that circulate in our body gradually decreases damaging organs and tissues. "	Y	"Stem cell enhancer"	"to support the growth of adult stem cells "	"elps the body to maintain healthy adult stem cell physiology, and it also stimulates their regeneration and reproduction."					1	1
656	https://aax-us-iad.amazon.com/x/c/RAKkHM7sZ1mCOEhpPZ5TMzkAAAGMlJUnJgEAAAH2AQBvbm9fdHhuX2JpZDQgICBvbm9fdHhuX2ltcDEgICBOJi_B/https://www.amazon.com/gp/aw/d/B01H2ZBY9G/?_encoding=UTF8&pd_rd_plhdr=t&aaxitk=491910ff63786ce4d1e5896e4e3072df&hsa_cr_id=1430737370701&qid=1703299852&sr=1-3-9e67e56a-6f64-441f-a281-df67fc737124&ref_=sbx_be_s_sparkle_mcd_asin_2_img&pd_rd_w=H9SBB&content-id=amzn1.sym.417820b0-…	#1 Brain Health Booster - Improve Focus and Memory - Brain Cell Worx (Sublingual), All Natural -Pure Gingko, Alpha GPC and Resveratrol								Sponsored		3	Y	Stem Cell Worx	#1 Brain Health Booster	o	Spray	Y	Y		N		Y	BRAND only "Stem cell Worx"													1							1
5	https://www.amazon.com/Stem-Cell-Supplement-Scientifically-Sublingual/dp/B009U2VZ94/ref=sr_1_8?crid=4F1K7BAASM3V&keywords=stem+cell&qid=1703299852&s=hpc&sprefix=stem+cell%2Caps%2C149&sr=1-8	Stem Cell Supplement - activates your own stem cells. Rapid Energy, Boosts Immunity and Relieves Joint Pain Rapidly. Manufactured In The U.S.A. Patent Approved. In A Spray For Rapid Onset of Benefits.	3.5 Fl Oz	1189	3.9 out of 5 stars 1,189			$59.00$59.00 ($16.86$16.86/Fl Oz)	https://m.media-amazon.com/images/W/MEDIAX_792452-T1/images/I/815oljr-N6L._AC_UL320_.jpg	Non-sponsored	8	12	Y	Stemcell Worx	Intraoral spray	o	Spray	Y	Y		Y	"With 50 to 70 trillion cells in our body, cellular health is crucial to our overall well being and good health."	Y	"Repair and Renew Your Body at The cellular level."	"Supporting the release of your own adult stem cells"	"helps activate adult stem cells"	"Stem Cell Worx activates your own adult stem cells naturally and provides robust immunity through T cell stimulation"		1	1	1							1		1	1				1
349	https://www.amazon.com/StemFlo-by/dp/B0077H5WG6/ref=sr_1_355?crid=4F1K7BAASM3V&keywords=stem+cell&qid=1703301997&s=hpc&sprefix=stem+cell%2Caps%2C149&sr=1-355	StemFlo by StemFlo	Capsule	77	3.8 out of 5 stars 77			$64.99$64.99 ($64.99$64.99/count)	https://m.media-amazon.com/images/W/MEDIAX_792452-T1/images/I/41WFc0GDQAL._AC_UL320_.jpg	Non-sponsored	19	521	Y	StemFlo	StemFlo	o	Capsule	Y	N		N		Y	"Advanced Stem cell nutrition"	"support your body's ability to naturally renew itself."	"optimizes stem cell delivery to every tissue in the body."								1		1
14	https://www.amazon.com/StemAlive/dp/B0153YLRCC/ref=sr_1_20?crid=4F1K7BAASM3V&keywords=stem+cell&qid=1703299852&s=hpc&sprefix=stem+cell%2Caps%2C149&sr=1-20	StemAlive - promotes stem cell nutrition, function and health, 90 capsules, from 100% natural sources	Capsule90 Count	164	4.5 out of 5 stars 164			$48.99$48.99 ($0.54$0.54/Count)	https://m.media-amazon.com/images/W/MEDIAX_792452-T1/images/I/71X6YXUvmJL._AC_UL320_.jpg	Non-sponsored	20	24	Y	StemFoods Holistics	Stem Alive	o	Capsule	Y	Y		N		Y	"promotes stem cell nutrition,"	"provide the nourishment which stem cells need"	"promotes adult stem cell function and health"	.					1
249	https://www.amazon.com/StemForte-Plus-Nutritional-Supplements-Women/dp/B01MSX0KY7/ref=sr_1_252?crid=4F1K7BAASM3V&keywords=stem+cell&qid=1703301953&s=hpc&sprefix=stem+cell%2Caps%2C149&sr=1-252	StemForte Plus Stem Cell Nutritional Supplements for Men, Women - Three Bottles - Advanced Stem Cell and Telomere Activity Support - Promotes Natural Release of Stem Cell, Increase Energy, Focus, Mood	capsules90 Count (Pack of 3)	20	4.3 out of 5 stars 20			$213.00$213.00 ($0.79$0.79/Count)	https://m.media-amazon.com/images/W/MEDIAX_792452-T1/images/I/61iTr1IBq5L._AC_UL320_.jpg	Non-sponsored	12	376	Y	StemForte	StemForte Plus Stem Cell Nutritional Supplements	o	Capsule	Y	N		Y	"Telomeres protect the cell and allow it to function properly" ; "Stem cells can replicate itself or differentiate into a totally different cell type like muscle, blood, nerve, or cardiac cells."	Y	"stem cell nutrition"	"Advanced Stem Cell and Telomere Activity Support"	"Promotes Natural Release of Stem Cell"	"This increases your body's ability to restore, regenerate, and rejuvenate its cells"			1	1		1		1	1	1			1			1
116	https://www.amazon.com/pack-StemEnhance-StemRelease-capsules-each/dp/B01J1XLTN8/ref=sr_1_122?crid=4F1K7BAASM3V&keywords=stem+cell&qid=1703301897&s=hpc&sprefix=stem+cell%2Caps%2C149&sr=1-122	2 Pack StemEnhance StemRelease SE3,60 Capsules Each	Capsule60 Count (Pack of 2)	48	4.0 out of 5 stars 48			$129.99$129.99 ($1.08$1.08/Count)	https://m.media-amazon.com/images/W/MEDIAX_792452-T1/images/I/710SS6t7NnL._AC_UL320_.jpg	Non-sponsored	26	171	Y	StemTech	2 Pack StemEnhance StemRelease SE3	o	Capsule	N	N	No	N		Y	"supports the natural release of stem cells"										1
124	https://www.amazon.com/StemTech-MigraStem-natural-antioxidants-phytonutrients/dp/B072M18JZ3/ref=sr_1_127?crid=4F1K7BAASM3V&keywords=stem+cell&qid=1703301906&s=hpc&sprefix=stem+cell%2Caps%2C149&sr=1-127	StemTech - MigraStem natural source of potent antioxidants, phytonutrients	Capsule	36	4.5 out of 5 stars 36			$64.99$64.99 ($1.08$1.08/Count)	https://m.media-amazon.com/images/W/MEDIAX_792452-T1/images/I/61xgv-33cJL._AC_UL320_.jpg	Non-sponsored	7	189	Y	Stemtech	MigraStem	o	Capsule	Y	Y		Y	"Stem cells, crucial precursors to existing cells, play a vital role in repairing and renewing tissues and organs."	Y	"Advanced Stem cell nutrition"	"Supports the natural migration of stem cells"	"enhance the body’s natural renewal processes, maximize the use of your own stem cells, optimize immune system function, cellular nourishment, and vitality."				1	1	1		1
72	https://www.amazon.com/StemRelease3-SE3-capsules-Stemtech-Health/dp/B0103IRIGC/ref=sr_1_78?crid=4F1K7BAASM3V&keywords=stem+cell&qid=1703301883&s=hpc&sprefix=stem+cell%2Caps%2C149&sr=1-78	StemRelease3 SE3 60 capsules by Stemtech Health	Capsule60 Count	281	4.4 out of 5 stars 281			$64.99$64.99 ($1.08$1.08/Count)	https://m.media-amazon.com/images/W/MEDIAX_792452-T1/images/I/71ytCcc+VxL._AC_UL320_.jpg	Non-sponsored	30	104	Y	StemTech	StemRelease3 SE3	o	Capsule	N	N	No	Y	" telomeres, the protective caps at the end of the chromosomes in each of your cells. Because telomeres become shorter as we age, maintaining their length is vital to our health and well being. Increasing evidence suggests that telomere length is another important factor in maintaining healthy stem cells so they can self renew and thrive."	Y	"Helps release millions of your bodys own stem cells from bone marrow into the bloodstream and sustains them in circulation over a longer period of time."	"Stem Cell Nutrition"							1		1		1
123	https://www.amazon.com/StemVLife-Supplement-superfoods-Green-Blue-Pomegranate/dp/B08XN2J3R7/ref=sr_1_126?crid=4F1K7BAASM3V&keywords=stem+cell&qid=1703301906&s=hpc&sprefix=stem+cell%2Caps%2C149&sr=1-126	StemVLife - Powerful stem Cell Formula and Daily Supplement, 90 Capsules, 100% Natural and Vegan	Capsule	4	4.7 out of 5 stars 4			$46.99$46.99 ($46.99$46.99/Count)	https://m.media-amazon.com/images/W/MEDIAX_792452-T1/images/I/41kFhxdXwJL._AC_UL320_.jpg	Non-sponsored	6	188	Y	StemVLife	Powerful stem Cell Formula and Daily Supplement	o	Capsule	Y	Y		Y	"stem cells, which are the renewal and repair system in the body. Stem cells have the ability to transform into specialized cells and repair damaged areas in the body."	Y	"Advanced Stem cell nutrition"	"designed to nourish, multiply and activate adult stem cells in the body."							1								1
252	https://www.amazon.com/Strong-Jaw-Gum-Restore-Confident/dp/B0BN2DM53L/ref=sr_1_255?crid=4F1K7BAASM3V&keywords=stem+cell&qid=1703301953&s=hpc&sprefix=stem+cell%2Caps%2C149&sr=1-255	Strong Jaw Gum Restore Supplement — Supports Receding Gums, Gum Swelling, Oral Health & Gum Resilience with Cartilage, Liver, Thymus, Vitamin D3 & Magnesium — The Ancestral Path to Gum Health	Capsule180 Count	41	3.9 out of 5 stars 41			$54.00$54.00 ($0.30$0.30/Count)	https://m.media-amazon.com/images/W/MEDIAX_792452-T1/images/I/71O1bHnP5fL._AC_UL320_.jpg	Non-sponsored	15	379	Y	Strong Jaw	Gum Restore Supplement	o	Capsule	Y	Y		N		Y	Includes stem cells						1				1
275	https://www.amazon.com/Strong-Jaw-Tooth-Restore-Encourages/dp/B0BN2GYJB7/ref=sr_1_278?crid=4F1K7BAASM3V&keywords=stem+cell&qid=1703301966&s=hpc&sprefix=stem+cell%2Caps%2C149&sr=1-278	Strong Jaw Tooth Restore Supplement — Supports Strong Teeth & Dental Health with Vitamin D3, Magnesium, Bone and Marrow, Liver and Fish Eggs — The Ancestral Path to Oral Health	Capsule180 Count	39	4.4 out of 5 stars 39			$56.00$56.00 ($0.31$0.31/Count)	https://m.media-amazon.com/images/W/MEDIAX_792452-T1/images/I/71irTEp+eQL._AC_UL320_.jpg	Non-sponsored	14	414	Y	Strong Jaw	Tooth Restore Supplement	o	Capsule	Y	N		N		Y	Includes stem cells						1				1									1
629	https://www.amazon.com/SuperLife-Provide-Dietary-Support-Sachets/dp/B0BJ746BDN/ref=sr_1_629?crid=4F1K7BAASM3V&keywords=stem+cell&qid=1703302108&s=hpc&sprefix=stem+cell%2Caps%2C149&sr=1-629	SuperLife SIC Immune Care Provide Dietary Support 15 Sachets Each (1 Pack)	Powder					$68.90$68.90 ($1,951.84$1,951.84/Ounce)	https://m.media-amazon.com/images/W/MEDIAX_792452-T1/images/I/51pwhO7SRjL._AC_UL320_.jpg	Non-sponsored	5	918	Y	Superlife	SIC Immune Care	o	Powder	Y	Y		N		Y	"support natural release of adult stem cells from bone marrow and increase number of circulating stem cells."	.					1	1	1				1
111	https://www.amazon.com/Immune-Booster-STC30-superlifeworld-satchets/dp/B08D72JF82/ref=sr_1_117?crid=4F1K7BAASM3V&keywords=stem+cell&qid=1703301897&s=hpc&sprefix=stem+cell%2Caps%2C149&sr=1-117	Immune Booster STC30 superlifeworld 1 Pack 15 satchets	Powder15 Servings	53	3.8 out of 5 stars 53			$29.88$29.88 ($29.88$29.88/Ounce)	https://m.media-amazon.com/images/W/MEDIAX_792452-T1/images/I/71c8hfF58rL._AC_UL320_.jpg	Non-sponsored	21	166	Y	Superlifeworld	Immune Booster STC30	o	Powder	Y	Y		N		Y	"activates your own adult stem cells naturally "	.					1		1		1
87	https://www.amazon.com/Supplement-4packs60-Biological-Superlife-Reactivate/dp/B09519VCCF/ref=sr_1_93?crid=4F1K7BAASM3V&keywords=stem+cell&qid=1703301889&s=hpc&sprefix=stem+cell%2Caps%2C149&sr=1-93	Superlifeworld Stem Cell Supplement (4packs60 sact,) Reverse Your Biological Clock with Superlife Stc30, Immunity Booster ! Restore and Reactivate Cells (1pk is 15sact), Green	Powder15 Count (Pack of 4)	126	4.3 out of 5 stars 126			$99.00$99.00 ($19.80$19.80/Ounce)	https://m.media-amazon.com/images/W/MEDIAX_792452-T1/images/I/61dr-X0XVsL._AC_UL320_.jpg	Non-sponsored	21	131	Y	Superlifeworld	Stem Cell Supplement	o	Powder	Y	Y		N		Y	"improve regeneration of stem cells"	"activates your own adult stem cells naturally"				1	1	1					1	1	1		1
394	https://www.amazon.com/Swanson-Pyrroloquinoline-Quinone-Caps-Pack/dp/B07F2MXZQW/ref=sr_1_394?crid=4F1K7BAASM3V&keywords=stem+cell&qid=1703302019&s=hpc&sprefix=stem+cell%2Caps%2C149&sr=1-394	Swanson Pqq Pyrroloquinoline Quinone 10 mg 30 Veg Caps 4 Pack	Capsule30 Count (Pack of 4)	112	4.5 out of 5 stars 112			$30.24$30.24 ($0.25$0.25/Count)	https://m.media-amazon.com/images/W/MEDIAX_792452-T1/images/I/61m6Us3QccL._AC_UL320_.jpg	Non-sponsored	10	578	Y	Swanson Ultra	Pqq Pyrroloquinoline Quinone	o	Capsule	Y	N		N		Y	"Promotes function of the mitochondria, the energy centers of cells"	"24-7 cellular rejuvenation "	.						1					1		1
261	https://www.amazon.com/T-Sciences-Telomerase-Activation-Rejuvenation/dp/B00LTYQ5EG/ref=sr_1_267?crid=4F1K7BAASM3V&keywords=stem+cell&qid=1703301953&s=hpc&sprefix=stem+cell%2Caps%2C149&sr=1-267	T.A. Sciences | TA-65 Telomerase Activation | Anti-Aging & Immunity Boost with Cell Rejuvenation | 30 Capsules	Capsule30 Count	214	4.1 out of 5 stars 214			$100.00$100.00 ($3.33$3.33/Count)	https://m.media-amazon.com/images/W/MEDIAX_792452-T1/images/I/71vcYMH345L._AC_UL320_.jpg	Non-sponsored	27	391	Y	TA Sciences	TA-65 Telomerase Activation	o	Capsule	Y	Y		Y	"Telomeres are the caps at the end of each strand of DNA that protect our chromosomes, like the plastic tips at the end of shoelaces. Telomeres get shorter as we get older, which leaves DNA unprotected and causes cells to age." ; "Because every time one of your cells divides a piece of its' DNA -called a telomere- is lost. Telomeres have been referred to as the "protective caps" of our chromosome…	Y	"Telomerase Activation"	"Cell Rejuvenation"	.				1	1			1
47	https://www.amazon.com/Advanced-Urolithin-Supplement-Resveratrol-Bioperine/dp/B0CJS1S22Q/ref=sr_1_53?crid=4F1K7BAASM3V&keywords=stem+cell&qid=1703301876&s=hpc&sprefix=stem+cell%2Caps%2C149&sr=1-53	Advanced Urolithin A (15 Servings) & Stem Cell Supplement with 500mg Urolithin A, Resveratrol, PQQ, Vitamin E & Bioperine – Supports NAD+, Mitochondria, Muscle Health, Healthy Cells & Energy Levels	Capsule	6	4.1 out of 5 stars 6			$29.95$29.95 ($1.00$1.00/Count)	https://m.media-amazon.com/images/W/MEDIAX_792452-T1/images/I/71KOww8ZFuL._AC_UL320_.jpg	Non-sponsored	29	69	Y	Teaveli	Advanced Urolithin A (15 Servings) & Stem Cell Supplement	o	Capsule	N	N	N/A	N		Y	"Stem Cell Supplement"	"cellular development"	.					1	1				1						1				1
606	https://www.amazon.com/Advanced-Urolithin-Resveratrol-Capsules-Bundle/dp/B0CLNQV7FC/ref=sr_1_607?crid=4F1K7BAASM3V&keywords=stem+cell&qid=1703302097&s=hpc&sprefix=stem+cell%2Caps%2C149&sr=1-607	Advanced Urolithin and Advanced Trans Resveratrol Capsules Bundle						$41.95$41.95 Was: $43.90$43.90	https://m.media-amazon.com/images/W/MEDIAX_792452-T1/images/I/61wn2S3qg3L._AC_UL320_.jpg	Non-sponsored	7	885	Y	Teaveli	Advanced Trans Resveratrol	o		N	N	N/A	N		Y	"overall cellular recovery, ensuring they function effectively in repairing and regenerating tissues"	.			Bundle			1						1
592	https://www.amazon.com/Teaveli-Urolithin-Supplement-Spirulina-Chlorella/dp/B0CLNR3VMF/ref=sr_1_595?crid=4F1K7BAASM3V&keywords=stem+cell&qid=1703302089&s=hpc&sprefix=stem+cell%2Caps%2C149&sr=1-595	Teaveli Advanced Urolithin-A Supplement and Organic Spirulina and Chlorella 180 Capsules Bundle						$52.95$52.95 Was: $55.49$55.49	https://m.media-amazon.com/images/W/MEDIAX_792452-T1/images/I/6133Xvn4fEL._AC_UL320_.jpg	Non-sponsored	19	864	Y	Teaveli	A Supplement and Organic Spirulina and Chlorella	o		N	N	N/A	N		Y	"Engineered to invigorate and rejuvenate, this mitochondrial supplement supports CELLULAR ENERGY PRODUCTION"				Bundle			1	1
420	https://www.amazon.com/Queen-Fittest-Desiccated-Optimization-Perfomance/dp/B09CWTQWWJ/ref=sr_1_421?crid=4F1K7BAASM3V&keywords=stem+cell&qid=1703302025&s=hpc&sprefix=stem+cell%2Caps%2C149&sr=1-421	Queen — Supports Female Hormone Balance, Fertility, Mood, Desire, Energy & Performance… All Natural w/Ovary, Liver, Bone Marrow & Heart… “Strength Makes All Other Values Possible” | The Fittest	Capsule	76	4.7 out of 5 stars 76			$60.00$60.00 ($60.00$60.00/Count)	https://m.media-amazon.com/images/W/MEDIAX_792452-T1/images/I/71NVhwJ7dVL._AC_UL320_.jpg	Non-sponsored	13	610	Y	The Fittest	Queen	o	Capsule	Y	N		N		Y	Includes stem cells							1	1		1		1			1				1			1	1
525	https://www.amazon.com/Honor-Supplement-Capsules-Happiness-Riboflavin/dp/B09CWS7Y3N/ref=sr_1_531?crid=4F1K7BAASM3V&keywords=stem+cell&qid=1703302068&s=hpc&sprefix=stem+cell%2Caps%2C149&sr=1-531	Grass Fed Liver & Bone Marrow Supplement Capsules for Energy, Health & Happiness (Vitamins A, B12, K2, Riboflavin, Choline, Folate)… Honor — “Strength Makes All Other Values Possible” | The Fittest	Capsule	93	4.6 out of 5 stars 93			$50.00$50.00 ($50.00$50.00/Count)	https://m.media-amazon.com/images/W/MEDIAX_792452-T1/images/I/71a8OugsuyL._AC_UL320_.jpg	Non-sponsored	27	764	Y	The Fittest Ever	The Fittest Honor Supplement	o	Capsule	Y	N		N		Y	Includes stem cells "loaded with stem cells"	.			"Boost Manhood" - Outrageously over the top marketing for alphas				1			1	1				1			1				1
964	https://aax-us-iad.amazon.com/x/c/RCPKiULk07vXuap0QumqWrsAAAGMlLdJxgEAAAH0AQBvbm9fdHhuX2JpZDcgICBvbm9fdHhuX2ltcDEgICCtzvS0/http://www.amazon.com/dp/B0BMWT4CQB/ref=syn_sd_onsite_desktop_0?ie=UTF8&psc=1&pd_rd_plhdr=t&aref=76C0C46B09636CDE0990E52D942F1F36EFEDA4C76DD4AD675BCB434D32033975	Timeline Mitopure - Urolithin A 500mg [28 Softgel Capsules] Mitochondria Energy Supplement - First Patented, Clinically Tested Urolithin A, 6X More Potent Than Diet Alone - for Energy and Endurance								Sponsored		877	Y	Timeline	Mitopure - Urolithin A	o	Capsule	N	N	N/A	Y	"Mitochondria, known as the powerhouses of the cell, are crucial for energy production and overall cellular function."	Y	"Cellular nutrition"	"Cellular renewal"				1	1	1						1		1		1	1
865	https://aax-us-iad.amazon.com/x/c/RH1BLPQMtTj25oY--e6FNnQAAAGMlLY5hgEAAAH0AQBvbm9fdHhuX2JpZDMgICBvbm9fdHhuX2ltcDEgICCSKIaB/http://www.amazon.com/dp/B07TK5K5TQ/ref=syn_sd_onsite_desktop_0?ie=UTF8&psc=1&pd_rd_plhdr=t&aref=8E35DE15B5335B96AE8FF37F330132C9951414629FDCEECA869454E70C4AB502	TRU NIAGEN - Patented Nicotinamide Riboside NAD+ Supplement. NR Supports Cellular Energy Metabolism & Repair, Vitality, Healthy Aging of Heart, Brain & Muscle - 30 Servings / 30 Capsules - Pack of 1								Sponsored		594	Y	TRU NIAGEN	Patented Nicotinamide Riboside NAD+ Supplement	o	Capsule	Y	Y		Y	"Our Bodies naturally decrease in NAD+, with up to a 65% decline between ages 30-70. Effects of metabolic stress and time on your cells can accelerate aging, which leads to many health concerns. Everyone’s body, stressors, and goals are different. "	Y	"Cell regeneration"	"revitalizes every cell"						1	1					1		1	1		1
20	https://www.amazon.com/Natural-Strengthen-Sharpness-Restore-Youthful/dp/B08BW89X6W/ref=sr_1_26?crid=4F1K7BAASM3V&keywords=stem+cell&qid=1703299852&s=hpc&sprefix=stem+cell%2Caps%2C149&sr=1-26	Stem Cell Renew | Boost Your Natural Supply of Stem Cells to Strengthen Mental Sharpness, Help Slow Signs of Aging and Restore Youthful Energy - Created by NASA Scientist | 1-Month Supply (60 count)	Capsule60 Count	197	4.1 out of 5 stars 197			$59.99$59.99 ($1.00$1.00/Count)	https://m.media-amazon.com/images/W/MEDIAX_792452-T1/images/I/612+mkKoazL._AC_UL320_.jpg	Non-sponsored	26	30	Y	Vitality Now	Stemcell renew	o	Capsule	Y	Y		Y	"Think of it this way: everything you are is made up of cells. Your fingernails, your teeth, your muscles, your skin, even your brain…all of you is made up of a whole lot of cells. 37 trillion, actually. As aging continues, waste products build up in tissue. The result? Liver spots. Saggy jowls. Crow’s feet. Loose, saggy skin. Flab under the arms, in the thighs and butt, and the tummy. And your b…	Y	"Boost Your Natural Supply of Stem Cells"	"stem cell renew"	"HARNESS your body’s natural ability to repair & rejuvenate itself by supporting healthy, normal stem cell production"			1		1	1		1			1			1
70	https://www.amazon.com/Celulas-Capsules-Aphanizomenon-Flos-aquae-suplement/dp/B0CP6KM6BW/ref=sr_1_76?crid=4F1K7BAASM3V&keywords=stem+cell&qid=1703301883&s=hpc&sprefix=stem+cell%2Caps%2C149&sr=1-76	Celulas Madres AFA Stem Natural Cell 120 Capsules 1000 mg Blue Green Algae Non GMO Gluten Free Aphanizomenon Flos-aquae celula Madre suplement	Capsule120 Count					$12.95$12.95 ($0.11$0.11/Count)	https://m.media-amazon.com/images/W/MEDIAX_792452-T1/images/I/61Nv7WBxq2L._AC_UL320_.jpg	Non-sponsored	28	102	Y	VITAMISAN	Celulas Madres AFA Stem Natural Cell	o	Capsule	Y	N		N		Y	"stem cell natural promotes support"						1	1	1		1							1					1
51	https://www.amazon.com/Aphanizomenon-Flos-aquae-Tratamiento-Bioxcell-Celulas/dp/B01AE5KQRC/ref=sr_1_54?crid=4F1K7BAASM3V&keywords=stem+cell&qid=1703301883&s=hpc&sprefix=stem+cell%2Caps%2C149&sr=1-54	Vitamisan Celulas madres cell plus 1000 mg 50% more Aphanizomenon Flos-aquae biocell celulas madres Afa celula madre cell plus 3 bottles	Capsule					$15.95$15.95 ($5.32$5.32/Ounce)	https://m.media-amazon.com/images/W/MEDIAX_792452-T1/images/I/61gf8UXHmgL._AC_UL320_.jpg	Non-sponsored	6	80	Y	VITAMISAN	Celulas madres cell plus - 3 pack	o	Capsule	Y	N		N		Y	"may support and protect the proliferation of stem cells"	.					1		1					1
202	https://www.amazon.com/Bioxtrexcell-Celulas-Madre-Enhancer-Powder/dp/B088T4KMDW/ref=sr_1_205?crid=4F1K7BAASM3V&keywords=stem+cell&qid=1703301932&s=hpc&sprefix=stem+cell%2Caps%2C149&sr=1-205	Bioxtrexcell Celulas Madre 60 Caps 900mg Stem Enhancer Cell, Celulas Mares Blue Green Algae Powder	Powder0.02 Ounce (Pack of 60)	2	2.4 out of 5 stars 2			$14.50$14.50 ($14.50$14.50/Ounce)	https://m.media-amazon.com/images/W/MEDIAX_792452-T1/images/I/81zTNiLIWzL._AC_UL320_.jpg	Non-sponsored	13	307	Y	XtraLife	Bioxtrexcell Celulas Madre	o	Capsule	Y	Y		N		Y	"stem cell enhancer"	"help the human body to produce the release of adult-stem-cells from the bone marrow into the bloodstream, renewing damaged tissues."	.										1				1			1
301	https://www.amazon.com/Zen-Principle-Supplement-Whole-Body-Wellness/dp/B0CGXFXNH5/ref=sr_1_301?crid=4F1K7BAASM3V&keywords=stem+cell&qid=1703301977&s=hpc&sprefix=stem+cell%2Caps%2C149&sr=1-301	Zen Principle Grass Fed Beef Bone Marrow Supplement, 3300mg. Skin, Oral Health, and Joint Support. Promotes Whole-Body Wellness. Whole Bone Extract, 210 Capsules.	Capsule210 Count	1	5.0 out of 5 stars 1			$37.97$37.97 ($0.18$0.18/Count)	https://m.media-amazon.com/images/W/MEDIAX_792452-T1/images/I/718GtYTq6nL._AC_UL320_.jpg	Non-sponsored	13	449	Y	Zen Principle	Grass Fed Beef Bone Marrow Supplement	o	Capsule	Y	N		N		Y	Include stem cells	"These capsules are formulated with concentrated base and stem cells, offering substantial support for cellular health and immune system strength."				1	1				1							1		1
93	https://www.amazon.com/Ostinol-Supplement-Activation-Certified-Disfunction/dp/B08PFSFFT3/ref=sr_1_99_mod_primary_new?crid=4F1K7BAASM3V&keywords=stem+cell&qid=1703301889&s=hpc&sbo=RZvfv%2F%2FHxDF%2BO5021pAnSA%3D%3D&sprefix=stem+cell%2Caps%2C149&sr=1-99	Ostinol Standard 150mg. Bone & Joint Supplement. Stem Cell Activation Certified. Bio Active Protein Complex for Mild Bone Loss & Mild Joint Disfunction. 30 Capsules	Capsule30 Count	23|Another way to buy	4.4 out of 5 stars 23	$40.50$40.50 ($1.35$1.35/Count)	Another way to buy $40.50$40.50 ($1.35$1.35/Count) FREE delivery Sat, Dec 30 Or fastest delivery Sun, Dec 24 Arrives before Christmas	$34.45$34.45 ($1.15$1.15/Count) Typical: $40.50$40.50	https://m.media-amazon.com/images/W/MEDIAX_792452-T1/images/I/71EOuPx4cxS._AC_UL320_.jpg	Non-sponsored	27	137	Y	ZYCAL	Ostinol Standard 150mg. Bone & Joint Supplement	o	Capsule	Y	Y		N		Y	"stem cell activator"	"HELPS SUPPORT GROWTH OF NEW CARTILAGE TISSUE "	"HELPS SUPPORT GROWTH OF NEW BONE TISSUE"	"cellular nutrition"														1		1
643	https://www.amazon.com/Pro-Stiminol-Advanced-Capsules-Supplement-Cyplexinol/dp/B08XKLSVH5/ref=sr_1_646?crid=4F1K7BAASM3V&keywords=stem+cell&qid=1703302108&s=hpc&sprefix=stem+cell%2Caps%2C149&sr=1-646	Pro-Stiminol Advanced 200 mg (30 Capsules), Bone Strength Supplement, Cyplexinol Pro Special Formula to Support a Healthy Bone Tissue, with Vitamins D3 and K2	Capsule					$80.00$80.00 ($2.67$2.67/Count)	https://m.media-amazon.com/images/W/MEDIAX_792452-T1/images/I/715o5m-97gL._AC_UL320_.jpg	Non-sponsored	22	935	Y	ZYCAL	Pro-Stiminol Advanced	o	Capsule	N	N	No	N		Y	"STEM CELL CERTIFIED ACTIVATION, REGENERATES NEW BONE TISSUE"	"is a patented stem cell signaling protein complex. Stimulates the body's ability to grow healthy bone and cartilage tissue."					1											1		1
180	https://www.amazon.com/Tricalcidin-3-Strength-Fortification-Activation-Calciums-Complete/dp/B08RJHM5KF/ref=sr_1_183?crid=4F1K7BAASM3V&keywords=stem+cell&qid=1703301923&s=hpc&sprefix=stem+cell%2Caps%2C149&sr=1-183	Tricalcidin-3 Extra Strength. Bone Tissue Fortification Support. Stem Cell Certified Activation. Premium Blend of 3 Calciums.Complete Bone Health Tissue Support System. 120 Capsules	Capsule	5	4.8 out of 5 stars 5			$31.99$31.99 ($0.27$0.27/Count) List: $34.50$34.50	https://m.media-amazon.com/images/W/MEDIAX_792452-T1/images/I/61yHuhxY60L._AC_UL320_.jpg	Non-sponsored	15	271	Y	ZYCAL	Tricalcidin-3 Extra Strength	o	Capsule	Y	N		N		Y	"Stem Cell Certified Activation"	"Helps support the body’s ability to grow new bone tissue"	.				1											1		1
																		154	89		61		184					TOTAL	52	77	103	67	20	45	21	41	46	18	17	61	33	22	24	16	9	15	8	4	3
																		0.836957	0.483696		0.331522		1						0.282609	0.418478	0.559783	0.36413	0.108696	0.244565	0.11413	0.222826	0.25	0.0978261	0.0923913	0.331522	0.179348	0.119565	0.130435	0.0869565	0.048913	0.0815217	0.0434783	0.0217391	0.0163043
																												SUM COUNT	1	2	3	4	5	6	7	8	9	10	11	12	13	14	15	16	17	18	19	20	21
[truncated: 42 more columns]
